# Supplementary material for: Oncogenic activation revealed by FGFR2 genetic alterations in intrahepatic cholangiocarcinomas
Source: Cell Biosci. 2023 Nov 14;13:208. doi: 10.1186/s13578-023-01156-7 (PMC10644541; doi:10.1186/s13578-023-01156-7)
Supplement: Supplementary file 8 — Additional file 8: 38 FGFR2 genetic alterations excluding fusions in 36 ICC patients from public databases. [file 13578_2023_1156_MOESM8_ESM.xls]

## Sheet: Sheet1
Study of Origin	Sample ID	Gene	Protein Change	d	Functional Impact	Mutation Type	Variant Type
Cholangiocarcinoma (ICGC, Cancer Discov 2017)	CCA_FR_4	FGFR2	H167_N173del	OncoKB: Oncogenic, level_4, resistance NA;CIViC: NA;MyCancerGenome: not present;CancerHotspot: no;3DHotspot: no	SIFT: NA;Polyphen-2: NA	In_Frame_Del	DEL
Cholangiocarcinoma (ICGC, Cancer Discov 2017)	CCA_JP_167	FGFR2	N549K	OncoKB: Oncogenic, level_4, resistance NA;CIViC: NA;MyCancerGenome: not present;CancerHotspot: yes;3DHotspot: no	SIFT: impact: deleterious, score: 0;Polyphen-2: impact: probably_damaging, score: 0.999	Missense_Mutation	SNP
Cholangiocarcinoma (ICGC, Cancer Discov 2017)	CCA_JP_178	FGFR2	N549S	OncoKB: Likely Oncogenic, level_4, resistance NA;CIViC: NA;MyCancerGenome: not present;CancerHotspot: yes;3DHotspot: no	SIFT: impact: deleterious, score: 0;Polyphen-2: impact: probably_damaging, score: 0.992	Missense_Mutation	SNP
Cholangiocarcinoma (ICGC, Cancer Discov 2017)	CCA_JP_5	FGFR2	Y375C	OncoKB: Oncogenic, level_4, resistance NA;CIViC: Functional: 1;MyCancerGenome: not present;CancerHotspot: yes;3DHotspot: no	SIFT: impact: deleterious, score: 0.01;Polyphen-2: impact: probably_damaging, score: 0.967	Missense_Mutation	SNP
Cholangiocarcinoma (ICGC, Cancer Discov 2017)	CCA_JP_79	FGFR2	M640I	OncoKB: Unknown, level NA, resistance NA;CIViC: NA;MyCancerGenome: not present;CancerHotspot: no;3DHotspot: no	SIFT: impact: deleterious, score: 0.01;Polyphen-2: impact: benign, score: 0.003	Missense_Mutation	SNP
Cholangiocarcinoma (ICGC, Cancer Discov 2017)	CCA_SG_15	FGFR2	Y375C	OncoKB: Oncogenic, level_4, resistance NA;CIViC: Functional: 1;MyCancerGenome: not present;CancerHotspot: yes;3DHotspot: no	SIFT: impact: deleterious, score: 0.01;Polyphen-2: impact: probably_damaging, score: 0.967	Missense_Mutation	SNP
Cholangiocarcinoma (ICGC, Cancer Discov 2017)	CCA_SG_19	FGFR2	F276C	OncoKB: Likely Oncogenic, level_4, resistance NA;CIViC: NA;MyCancerGenome: not present;CancerHotspot: yes;3DHotspot: no	SIFT: impact: deleterious, score: 0;Polyphen-2: impact: probably_damaging, score: 0.999	Missense_Mutation	SNP
Cholangiocarcinoma (ICGC, Cancer Discov 2017)	CCA_SG_34	FGFR2	S282_N297del	OncoKB: Likely Oncogenic, level_4, resistance NA;CIViC: NA;MyCancerGenome: not present;CancerHotspot: no;3DHotspot: no	SIFT: NA;Polyphen-2: NA	In_Frame_Del	DEL
Cholangiocarcinoma (ICGC, Cancer Discov 2017)	CCA_SG_9	FGFR2	Y375C	OncoKB: Oncogenic, level_4, resistance NA;CIViC: Functional: 1;MyCancerGenome: not present;CancerHotspot: yes;3DHotspot: no	SIFT: impact: deleterious, score: 0.01;Polyphen-2: impact: probably_damaging, score: 0.967	Missense_Mutation	SNP
Cholangiocarcinoma (ICGC, Cancer Discov 2017)	CCA_TH_10	FGFR2	S252W	OncoKB: Oncogenic, level_4, resistance NA;CIViC: NA;MyCancerGenome: not present;CancerHotspot: yes;3DHotspot: no	SIFT: impact: deleterious, score: 0.04;Polyphen-2: impact: probably_damaging, score: 0.999	Missense_Mutation	SNP
Cholangiocarcinoma (ICGC, Cancer Discov 2017)	CCA_TH_50	FGFR2	K161N	OncoKB: Unknown, level NA, resistance NA;CIViC: NA;MyCancerGenome: not present;CancerHotspot: no;3DHotspot: no	SIFT: impact: deleterious, score: 0.01;Polyphen-2: impact: probably_damaging, score: 0.999	Missense_Mutation	SNP
Cholangiocarcinoma (ICGC, Cancer Discov 2017)	CCA_TH_6	FGFR2	V233del	OncoKB: Unknown, level NA, resistance NA;CIViC: NA;MyCancerGenome: not present;CancerHotspot: no;3DHotspot: no	SIFT: NA;Polyphen-2: NA	In_Frame_Del	DEL
Intrahepatic Cholangiocarcinoma (JHU, Nat Genet 2013)	CHOL07	FGFR2	F276C	OncoKB: Likely Oncogenic, level_4, resistance NA;CIViC: NA;MyCancerGenome: not present;CancerHotspot: yes;3DHotspot: no	SIFT: impact: deleterious, score: 0;Polyphen-2: impact: probably_damaging, score: 0.999	Missense_Mutation	SNP
Intrahepatic Cholangiocarcinoma (JHU, Nat Genet 2013)	CHOL09	FGFR2	Y375C	OncoKB: Oncogenic, level_4, resistance NA;CIViC: Functional: 1;MyCancerGenome: not present;CancerHotspot: yes;3DHotspot: no	SIFT: impact: deleterious, score: 0.01;Polyphen-2: impact: probably_damaging, score: 0.967	Missense_Mutation	SNP
Intrahepatic Cholangiocarcinoma (JHU, Nat Genet 2013)	CHOL28	FGFR2	H624del	OncoKB: Unknown, level NA, resistance NA;CIViC: NA;MyCancerGenome: not present;CancerHotspot: no;3DHotspot: no	SIFT: NA;Polyphen-2: NA	In_Frame_Del	DEL
Intrahepatic Cholangiocarcinoma (JHU, Nat Genet 2013)	CHOL42	FGFR2	C382R	OncoKB: Likely Oncogenic, level_4, resistance NA;CIViC: NA;MyCancerGenome: not present;CancerHotspot: yes;3DHotspot: no	SIFT: impact: tolerated, score: 0.06;Polyphen-2: impact: possibly_damaging, score: 0.465	Missense_Mutation	SNP
Cholangiocarcinoma (MSK, Clin Cancer Res 2018)	P-0001638-T01-IM3	FGFR2	I654T	OncoKB: Unknown, level NA, resistance NA;CIViC: NA;MyCancerGenome: not present;CancerHotspot: no;3DHotspot: no	SIFT: impact: deleterious, score: 0.01;Polyphen-2: impact: possibly_damaging, score: 0.889	Missense_Mutation	SNP
Cholangiocarcinoma (MSK, Clin Cancer Res 2018)	P-0009596-T01-IM5	FGFR2	W290R	OncoKB: Likely Oncogenic, level_4, resistance NA;CIViC: NA;MyCancerGenome: not present;CancerHotspot: no;3DHotspot: no	SIFT: impact: deleterious, score: 0;Polyphen-2: impact: probably_damaging, score: 0.999	Missense_Mutation	SNP
Cholangiocarcinoma (MSK, Clin Cancer Res 2018)	P-0012003-T01-IM5	FGFR2	C382R	OncoKB: Likely Oncogenic, level_4, resistance NA;CIViC: NA;MyCancerGenome: not present;CancerHotspot: yes;3DHotspot: no	SIFT: impact: tolerated, score: 0.06;Polyphen-2: impact: possibly_damaging, score: 0.465	Missense_Mutation	SNP
Intrahepatic Cholangiocarcinoma (MSK, Hepatology 2021)	P-0017971-T01-IM6	FGFR2	C382R	OncoKB: Likely Oncogenic, level_4, resistance NA;CIViC: NA;MyCancerGenome: not present;CancerHotspot: yes;3DHotspot: no	SIFT: impact: tolerated, score: 0.06;Polyphen-2: impact: possibly_damaging, score: 0.465	Missense_Mutation	SNP
Intrahepatic Cholangiocarcinoma (MSK, 2020)	P-0018110-T01-IM6	FGFR2	V280_K292del	OncoKB: Likely Oncogenic, level_4, resistance NA;CIViC: NA;MyCancerGenome: not present;CancerHotspot: no;3DHotspot: no	SIFT: NA;Polyphen-2: NA	In_Frame_Del	DEL
Intrahepatic Cholangiocarcinoma (MSK, Hepatology 2021)	P-0023349-T01-IM6	FGFR2	W290C	OncoKB: Likely Oncogenic, level_4, resistance NA;CIViC: Functional: 1;MyCancerGenome: not present;CancerHotspot: no;3DHotspot: no	SIFT: impact: deleterious, score: 0;Polyphen-2: impact: probably_damaging, score: 0.999	Missense_Mutation	SNP
Intrahepatic Cholangiocarcinoma (MSK, 2020)	P-0023351-T01-IM6	FGFR2	S372C	OncoKB: Likely Oncogenic, level_4, resistance NA;CIViC: NA;MyCancerGenome: not present;CancerHotspot: no;3DHotspot: no	SIFT: impact: deleterious, score: 0.02;Polyphen-2: impact: possibly_damaging, score: 0.712	Missense_Mutation	SNP
Intrahepatic Cholangiocarcinoma (MSK, Hepatology 2021)	P-0029803-T01-IM6	FGFR2	W290L	OncoKB: Likely Oncogenic, level_4, resistance NA;CIViC: NA;MyCancerGenome: not present;CancerHotspot: no;3DHotspot: no	SIFT: impact: deleterious, score: 0.01;Polyphen-2: impact: probably_damaging, score: 0.998	Missense_Mutation	SNP
Intrahepatic Cholangiocarcinoma (MSK, Hepatology 2021)	P-0029964-T01-IM6	FGFR2	V463Gfs*3	OncoKB: Unknown, level NA, resistance NA;CIViC: NA;MyCancerGenome: not present;CancerHotspot: no;3DHotspot: no	SIFT: NA;Polyphen-2: NA	Frame_Shift_Del	DEL
Intrahepatic Cholangiocarcinoma (MSK, Hepatology 2021)	P-0032563-T01-IM6	FGFR2	H167_N173del	OncoKB: Oncogenic, level_4, resistance NA;CIViC: NA;MyCancerGenome: not present;CancerHotspot: no;3DHotspot: no	SIFT: NA;Polyphen-2: NA	In_Frame_Del	DEL
Intrahepatic Cholangiocarcinoma (MSK, Hepatology 2021)	P-0036277-T01-IM6	FGFR2	P286_K292del	OncoKB: Likely Oncogenic, level_4, resistance NA;CIViC: NA;MyCancerGenome: not present;CancerHotspot: no;3DHotspot: no	SIFT: NA;Polyphen-2: NA	In_Frame_Del	DEL
Intrahepatic Cholangiocarcinoma (MSK, Hepatology 2021)	P-0036980-T01-IM6	FGFR2	C382R	OncoKB: Likely Oncogenic, level_4, resistance NA;CIViC: NA;MyCancerGenome: not present;CancerHotspot: yes;3DHotspot: no	SIFT: impact: tolerated, score: 0.06;Polyphen-2: impact: possibly_damaging, score: 0.465	Missense_Mutation	SNP
Intrahepatic Cholangiocarcinoma (MSK, 2020)	P-0038153-T01-IM6	FGFR2	C382R	OncoKB: Likely Oncogenic, level_4, resistance NA;CIViC: NA;MyCancerGenome: not present;CancerHotspot: yes;3DHotspot: no	SIFT: impact: tolerated, score: 0.06;Polyphen-2: impact: possibly_damaging, score: 0.465	Missense_Mutation	SNP
Intrahepatic Cholangiocarcinoma (MSK, Hepatology 2021)	s_C_62YLL6_T001_d	FGFR2	V395D	OncoKB: Unknown, level NA, resistance NA;CIViC: NA;MyCancerGenome: not present;CancerHotspot: no;3DHotspot: no	SIFT: impact: deleterious, score: 0.02;Polyphen-2: impact: possibly_damaging, score: 0.849	Missense_Mutation	SNP
Intrahepatic Cholangiocarcinoma (MSK, 2020)	s_WJ_chol_057_T	FGFR2	F276C	OncoKB: Likely Oncogenic, level_4, resistance NA;CIViC: NA;MyCancerGenome: not present;CancerHotspot: yes;3DHotspot: no	SIFT: impact: deleterious, score: 0;Polyphen-2: impact: probably_damaging, score: 0.999	Missense_Mutation	SNP
Intrahepatic Cholangiocarcinoma (MSK, 2020)	s_WJ_chol_070_T	FGFR2	H167_N173del	OncoKB: Oncogenic, level_4, resistance NA;CIViC: NA;MyCancerGenome: not present;CancerHotspot: no;3DHotspot: no	SIFT: NA;Polyphen-2: NA	In_Frame_Del	DEL
Intrahepatic Cholangiocarcinoma (MSK, 2020)	s_WJ_chol_070_T	FGFR2	Y561*	OncoKB: Unknown, level NA, resistance NA;CIViC: NA;MyCancerGenome: not present;CancerHotspot: no;3DHotspot: no	SIFT: NA;Polyphen-2: NA	Frame_Shift_Del	DEL
Intrahepatic Cholangiocarcinoma (MSK, 2020)	s_WJ_chol_072_T	FGFR2	V395D	OncoKB: Unknown, level NA, resistance NA;CIViC: NA;MyCancerGenome: not present;CancerHotspot: no;3DHotspot: no	SIFT: impact: deleterious, score: 0.02;Polyphen-2: impact: possibly_damaging, score: 0.849	Missense_Mutation	SNP
Intrahepatic Cholangiocarcinoma (MSK, 2020)	s_WJ_chol_078_T	FGFR2	F276C	OncoKB: Likely Oncogenic, level_4, resistance NA;CIViC: NA;MyCancerGenome: not present;CancerHotspot: yes;3DHotspot: no	SIFT: impact: deleterious, score: 0;Polyphen-2: impact: probably_damaging, score: 0.999	Missense_Mutation	SNP
Intrahepatic Cholangiocarcinoma (MSK, 2020)	s_WJ_chol_085_T	FGFR2	A578D	OncoKB: Unknown, level NA, resistance NA;CIViC: NA;MyCancerGenome: not present;CancerHotspot: no;3DHotspot: no	SIFT: impact: deleterious, score: 0.04;Polyphen-2: impact: possibly_damaging, score: 0.784	Missense_Mutation	SNP
Intrahepatic Cholangiocarcinoma (MSK, 2020)	s_WJ_chol_085_T	FGFR2	A578S	OncoKB: Unknown, level NA, resistance NA;CIViC: NA;MyCancerGenome: not present;CancerHotspot: no;3DHotspot: no	SIFT: impact: tolerated, score: 0.16;Polyphen-2: impact: benign, score: 0.431	Missense_Mutation	SNP
Cholangiocarcinoma (TCGA, Firehose Legacy)	TCGA-W5-AA34-01	FGFR2	F276C	OncoKB: Likely Oncogenic, level_4, resistance NA;CIViC: NA;MyCancerGenome: not present;CancerHotspot: yes;3DHotspot: no	SIFT: impact: deleterious, score: 0;Polyphen-2: impact: probably_damaging, score: 0.999	Missense_Mutation	SNP
