# Supplementary material for: Oncogenic activation revealed by FGFR2 genetic alterations in intrahepatic cholangiocarcinomas
Source: Cell Biosci. 2023 Nov 14;13:208. doi: 10.1186/s13578-023-01156-7 (PMC10644541; doi:10.1186/s13578-023-01156-7)
Supplement: Supplementary file 9 — Additional file 9: 65 FGFR2 in-frame deletions cases searched in total 91,129 cases. [file 13578_2023_1156_MOESM9_ESM.xls]

## Sheet: Sheet1
TUMOR TYPE	PATIENT ID	GENE	BASE	AMINO ACID	EXON
lung squamous cell cancer	P02	FGFR2	c.508_528delCCTGCGGCCAACACTGTCAAG	p.P170_K176del	EX5
lung squamous cell cancer	P05	FGFR2	c.819_824delCGTAGA	p.D273_V274del	EX7
lung squamous cell cancer	P10	FGFR2	c.2329_2334delGAACAG	p.E777_Q778del	EX18E
lung squamous cell cancer	P12	FGFR2	c.791_811delCAAATGCCTCCACAGTGGTCG	p.A264_V270del	EX7
lung squamous cell cancer	P15	FGFR2	c.752_787delGATCGCCTCACCGGCCCATCCTCCAAGCCGGACTGC	p.R251_L262del	EX7
hepatic cellular cancer	P13	FGFR2	c.797_817delCCTCCACAGTGGTCGGAGGAG	p.A266_G272del	EX7
hepatic cellular cancer	P16	FGFR2	c.1466_1468delAAG	p.E489del	EX11
ovarian carcinoma	P14	FGFR2	c.1157_1168delTCTTAATCGCCT	p.F386_A389del	EX9
ovarian carcinoma	P06	FGFR2	c.1150_1161delGGGGTCTTCTTA	p.G384_L387del	EX9
unknown primary adenocarcinoma	P01	FGFR2	c.499_519delCATGCTGTGCCTGCGGCCAAC	p.H167_N173del	EX5
unknown primary adenocarcinoma	P09	FGFR2	c.390_395delCGGAGA	p.G131_D132del	EX4
intrahepatic cholangiocarcinoma	P17	FGFR2	c.1161_1172delAATCGCCTGTAT	p.I388_M391del	EX9
intrahepatic cholangiocarcinoma	z-1	FGFR2	C.499_519delCATGCTGTGCCTGCGGCCAAC	P.H167_N173del	EX5
intrahepatic cholangiocarcinoma	z-2	FGFR2	c.772_813delctccaagccggactgccggcaaatgcctccacagtggtcgga	p.L258_G271del	EX7
intrahepatic cholangiocarcinoma	z-3	FGFR2	c.1635_1637delAAG	p.K545del	EX12
intrahepatic cholangiocarcinoma	z-4	FGFR2	c.862_912delatccagtggatcaagcacgtggaaaagaacggcagtaaatacgggcccgac	p.I288_D304del	EX7
intrahepatic cholangiocarcinoma	z-5	FGFR2	c.862_912delatccagtggatcaagcacgtggaaaagaacggcagtaaatacgggcccgac	p.I288_D304del	EX7
intrahepatic cholangiocarcinoma	z-6	FGFR2	c.853_912delcagccccacatccagtggatcaagcacgtggaaaagaacggcagtaaatacgggcccgac	p.Q285_D304del	EX7
gastric adenocarcinoma	P07	FGFR2	c.1102_1104delGAG	p.E368del	EX9
gastric adenocarcinoma	z-7	FGFR2	c.624+2893_2301+439del	exon6_exon17del	EX6-17
gastric adenocarcinoma	z-8	FGFR2	c.624+2893_2301+439del	exon6_exon17del	EX6-17
gastric adenocarcinoma	z-9	FGFR2	c.749-2757_939+1154del	exon7del	EX7
gastric adenocarcinoma	z-9	FGFR2	c.376+67_454+1477del	exon4del	EX4
gastric adenocarcinoma	z-10	FGFR2	c.1158_1160delAAG	p.F386del	EX9
gastric adenocarcinoma	z-11	FGFR2	c.748+3365_1085-138del	exon7_exon8del	EX7-8
gastric adenocarcinoma	z-12	FGFR2	c.748+3365_1085-138del	exon7_exon8del	EX7-8
colorectal cancer	z-13	FGFR2	C.2044_2046delCTT	P.K682del	EX15
high grade urothelial carcinoma	z-14	FGFR2	c.1525_1539delGGTGACCGCCTCCTT	p.K509_T513del	EX11
high grade urothelial carcinoma	z-15	FGFR2	c.838_855delCTGGGCATCACTGTAAAC	p.V280_Q285del	EX7
endometrioid adenocarcinoma	z-16	FGFR2	c.2044_2046delCTT	p.K682del	EX15
prostate adenocarcinoma	z-17	FGFR2	c.381_392delTCCGGATGAGATGinsAAA	p.I128_G131delinsK	EX4
lung adenocarcinoma	z-18	FGFR2	c.1168_1169delTGinsATA	p.C390delinsYS	EX9
