# Supplementary material for: Oncogenic activation revealed by FGFR2 genetic alterations in intrahepatic cholangiocarcinomas
Source: Cell Biosci. 2023 Nov 14;13:208. doi: 10.1186/s13578-023-01156-7 (PMC10644541; doi:10.1186/s13578-023-01156-7)
Supplement: Supplementary file 11 — Additional file 11: Detailed information on genetic alternations in 17 FGFR2 translocation/fusion cases. [file 13578_2023_1156_MOESM11_ESM.xlsx]

## Sheet: Sheet1
sample	gene	base change	amino change	frequency	exon	location	transcript	type	function	pfamName	pfamId
229008189F1D	STAG2	c.385G>T	p.G129*	0.712	EX6	Xq25	NM_001042749.1	snv	nonsense	.	.
229009075F1D	TSC1	c.1402T>G	p.S468A	0.137	EX14	9q34.13	NM_000368.4	snv	missense	Hamartin protein	PF04388.7
229009075F1D	BAP1	c.122+2T>A	.	0.126	IVS3	3p21.1	NM_004656.2	snv	splice-5	.	.
229009075F1D	PABPC3	c.202G>T	p.A68S	0.125	EX1E	13q12.13	NM_030979.2	snv	missense	RNA recognition motif. (a.k.a. RRM, RBD, or RNP domain);RNA recognition motif. (a.k.a. RRM, RBD, or RNP domain);RNA recognition motif (a.k.a. RRM, RBD, or RNP domain)	PF00076.17;PF13893.1;PF14259.1
229009075F1D	PTCH2	c.1324G>T	p.G442W	0.119	EX10	1p34.1	NM_001166292.1	snv	missense	Patched family;Sterol-sensing domain of SREBP cleavage-activation	PF02460.13;PF12349.3
229009075F1D	NOTCH3	c.1144G>A	p.G382S	0.058	EX7	19p13.12	NM_000435.2	snv	missense	EGF-like domain	PF00008.22
229009075F1D	FBXW7	c.1745C>T	p.S582L	0.01	EX11	4q31.3	NM_033632.3	snv	missense	WD domain, G-beta repeat	PF00400.27
229009082F1D	BAP1	c.292A>C	p.S98R	0.539	EX5	3p21.1	NM_004656.2	snv	missense	Ubiquitin carboxyl-terminal hydrolase, family 1	PF01088.16
229009082F1D	AXIN2	c.1399C>G	p.P467A	0.303	EX6	17q24.1	NM_004655.3	snv	missense	Axin beta-catenin binding domain	PF08833.5
229009082F1D	IDH1	c.394C>T	p.R132C	0.289	EX4	2q34	NM_005896.2	snv	missense	Isocitrate/isopropylmalate dehydrogenase	PF00180.15
229009082F1D	EPHA5	c.2816C>A	p.P939Q	0.28	EX16	4q13.1	NM_004439.5	snv	missense	.	.
229009082F1D	RNASEL	c.1784C>T	p.T595M	0.238	EX5	1q25.3	NM_021133.3	snv	missense	Ribonuclease 2-5A	PF06479.7
229009082F1D	TBX3	c.407T>C	p.F136S	0.053	EX2	12q24.21	NM_016569.3	snv	missense	T-box	PF00907.17
229009097F1D	BAP1	c.940dupG	p.E314Gfs*84	0.574	EX11	3p21.1	NM_004656.2	ins	frameshift	.	.
229009097F1D	ARID1A	c.2844T[2>3]	p.S949Ffs*58	0.424	EX9	1p36.11	NM_006015.4	ins	frameshift	ARID/BRIGHT DNA binding domain;Domain of unknown function (DUF3518)	PF01388.16;PF12031.3
229009097F1D	MPL	c.472G>C	p.A158P	0.027	EX4	1p34.2	NM_005373.2	snv	missense	.	.
70005TD	ATRX	c.2806G>C	p.V936L	0.998	EX9	Xq21.1	NM_000489.3	snv	missense	.	.
70005TD	MLL2	c.16521+1G>T	.	0.21	IVS53	12q13.12	NM_003482.3	snv	splice-5	.	.
70005TD	SOX9	c.1313dupC	p.Q439Tfs*139	0.232	EX3E	17q24.3	NM_000346.3	ins	frameshift	.	.
70009TD	EPHA2	c.262_263insAA	p.R88Qfs*75	0.199	EX3	1p36.13	NM_004431.3	ins	frameshift	Fibronectin type III domain;Protein kinase domain;SAM domain (Sterile alpha motif);Ephrin receptor ligand binding domain;SAM domain (Sterile alpha motif);Protein tyrosine kinase;Interferon-alpha/beta receptor, fibronectin type III;Ephrin type-A receptor 2 transmembrane domain	PF00041.16;PF00069.20;PF00536.25;PF01404.14;PF07647.12;PF07714.12;PF09294.5;PF14575.1
70009TD	PDGFRA	c.3082G>T	p.V1028F	0.076	EX22	4q12	NM_006206.4	snv	missense	.	.
70009TD	TERT	c.-58-u66C>T	.	0.147	.	5p15.33	NM_198253.2	snv	promoter	.	.
70009TD	MLL3	c.2222T>C	p.M741T	0.396	EX14	7q36.1	NM_170606.2	snv	missense	.	.
70009TD	EPPK1	c.7003G>A	p.G2335S	0.088	EX1E	8q24.3	NM_031308.1	snv	missense	.	.
70009TD	CDH23	c.1282G>A	p.D428N	0.431	EX13	10q22.1	NM_022124.5	snv	missense	.	.
70022TD	ARID1A	c.547G>T	p.A183S	0.815	EX1	1p36.11	NM_006015.4	snv	missense	.	.
70033TD	AR	c.289C>T	p.P97S	0.993	EX1	Xq12	NM_000044.3	snv	missense	Androgen receptor	PF02166.11
70033TD	RAD50	c.2209C>G	p.Q737E	0.52	EX14	5q31.1	NM_005732.3	snv	missense	.	.
70033TD	IKBKE	c.379C>T	p.R127W	0.215	EX6	1q32.1	NM_014002.3	snv	missense	Protein kinase domain;Protein tyrosine kinase	PF00069.20;PF07714.12
70033TD	CYLD	c.2344C>A	p.P782T	0.163	EX16	16q12.1	NM_001042355.1	snv	missense	Ubiquitin carboxyl-terminal hydrolase	PF00443.24
70033TD	TP53	c.761TCA[2>1]	p.I254[2>1]	0.157	EX7	17p13.1	NM_000546.5	del	cds-del	P53 DNA-binding domain	PF00870.13
70033TD	U2AF1	c.101C>T	p.S34F	0.097	EX2	21q22.3	NM_006758.2	snv	missense	Zinc finger C-x8-C-x5-C-x3-H type (and similar)	PF00642.19
70033TD	ROBO3	c.2668G>A	p.E890K	0.058	EX17	11q24.2	NM_022370.3	snv	missense	.	.
70033TD	EP300	c.5010C>A	p.C1670*	0.035	EX30	22q13.2	NM_001429.3	snv	nonsense	Zinc finger, ZZ type	PF00569.12
70033TD	CCNA1	c.747_758delCTGGCTGGTGGA	p.D249_V252del	0.02	EX5	13q13.3	NM_003914.3	del	cds-del	Cyclin, N-terminal domain	PF00134.18
70033TD	EP300	c.4588G>C	p.E1530Q	0.02	EX28	22q13.2	NM_001429.3	snv	missense	Histone acetylation protein	PF08214.6
70033TD	IDH2	c.419G>A	p.R140Q	0.018	EX4	15q26.1	NM_002168.2	snv	missense	Isocitrate/isopropylmalate dehydrogenase	PF00180.15
70033TD	RET	c.2709_2725delTTCCTACGTGAAGAGGA	p.D903Efs*8	0.013	EX15	10q11.21	NM_020975.4	del	frameshift	Protein kinase domain;Protein tyrosine kinase	PF00069.20;PF07714.12
70033TD	AKT2	c.480_494delGGGAACCTTTGGCAA	p.G161_K165del	0.0115	EX6	19q13.2	NM_001626.4	del	cds-del	Protein kinase domain;Protein tyrosine kinase	PF00069.20;PF07714.12
70056TD	DIAPH1	c.718G>T	p.G240*	0.041	EX8	5q31.3	NM_005219.4	snv	nonsense	Diaphanous GTPase-binding Domain	PF06371.8
70061TD	ROS1	c.6639C>A	p.D2213E	0.462	EX42	6q22.1	NM_002944.2	snv	missense	Protein tyrosine kinase	PF07714.12
70072TD	RB1	c.1215+1G>A	.	0.012	IVS12	13q14.2	NM_000321.2	snv	splice-5	.	.
70072TD	ERCC5	c.2912C>T	p.T971M	0.781	EX14	13q33.1	NM_000123.3	snv	missense	.	.
70078TD	BAP1	c.1447C>T	p.Q483*	0.144	EX13	3p21.1	NM_004656.2	snv	nonsense	.	.
70078TD	PIK3CA	c.1635G>T	p.E545D	0.016	EX10	3q26.32	NM_006218.2	snv	missense	Phosphoinositide 3-kinase family, accessory domain (PIK domain)	PF00613.15
70078TD	RB1	c.2359C>T	p.R787*	0.01	EX23	13q14.2	NM_000321.2	snv	nonsense	Rb C-terminal domain	PF08934.5
70078TD	SLX4	c.2854_2855delGCinsAT	p.A952M	0.419	EX12	16p13.3	NM_032444.2	delins	missense	.	.
70083TD	BAP1	c.98_104delACGACCT	p.Y33Ffs*37	0.13	EX3	3p21.1	NM_004656.2	del	frameshift	Ubiquitin carboxyl-terminal hydrolase, family 1	PF01088.16
70083TD	RECQL4	c.1115G>C	p.R372T	0.608	EX5	8q24.3	NM_004260.3	snv	missense	.	.
70107TD	BAP1	c.709C>T	p.R237C	0.225	EX9	3p21.1	NM_004656.2	snv	missense	.	.
70107TD	NOTCH4	c.4954C>T	p.R1652C	0.126	EX27	6p21.32	NM_004557.3	snv	missense	Ankyrin repeat;Ankyrin repeats (3 copies);Ankyrin repeat;Ankyrin repeats (many copies)	PF00023.25;PF12796.2;PF13606.1;PF13637.1
7R044TD	BAP1	c.195G[2>1]	p.V66Wfs*6	0.189	EX4	3p21.1	NM_004656.2	del	frameshift	Ubiquitin carboxyl-terminal hydrolase, family 1	PF01088.16
7R044TD	POLE	c.6062G>A	p.G2021E	0.176	EX44	12q24.33	NM_006231.2	snv	missense	.	.
7R044TD	PBRM1	c.2771A[6>7]	p.R926Kfs*4	0.174	EX18	3p21.1	NM_018313.4	ins	frameshift	HMG (high mobility group) box;BAH domain;HMG-box domain	PF00505.14;PF01426.13;PF09011.5
7R044TD	FLT1	c.593C>T	p.T198M	0.149	EX5	13q12.3	NM_002019.4	snv	missense	Immunoglobulin domain	PF13895.1
7R044TD	TET2	c.5025C[2>1]	p.H1676Ifs*19	0.052	EX11E	4q24	NM_001127208.2	del	frameshift	Oxygenase domain of the 2OGFeDO superfamily	PF12851.2
7R044TD	MAPK3	c.190C>T	p.R64C	0.04	EX2	16p11.2	NM_002746.2	snv	missense	Protein kinase domain;Protein tyrosine kinase	PF00069.20;PF07714.12
7R044TD	XRCC2	c.49C>T	p.R17*	0.021	EX2	7q36.1	NM_005431.1	snv	nonsense	.	.
7R044TD	PIK3CA	c.3155C>A	p.T1052K	0.012	EX21E	3q26.32	NM_006218.2	snv	missense	.	.
7R049TD	RAD50	c.2165_2166insT	p.K722Nfs*6	0.457	EX13	5q31.1	NM_005732.3	ins	frameshift	Putative exonuclease SbcCD, C subunit	PF13558.1
7R049TD	AR	c.517G>A	p.G173S	0.11	EX1	Xq12	NM_000044.3	snv	missense	Androgen receptor	PF02166.11
7R049TD	TERT	c.-58-u66C>T	.	0.098	.	5p15.33	NM_198253.2	snv	promoter	.	.
7R049TD	MLL3	c.1007A>G	p.E336G	0.053	EX7	7q36.1	NM_170606.2	snv	missense	.	.
7R049TD	BRD3	c.1509C>G	p.D503E	0.052	EX9	9q34.2	NM_007371.3	snv	missense	.	.
7R049TD	RAD51B	c.1111C>T	p.Q371*	0.05	EX11E	14q24.1	NM_133509.3	snv	nonsense	.	.
7R049TD	ERBB3	c.2921G>A	p.R974Q	0.028	EX24	12q13.2	NM_001982.3	snv	missense	.	.
7R049TD	NPM1	c.85T>G	p.Y29D	0.025	EX2	5q35.1	NM_002520.6	snv	missense	Nucleoplasmin	PF03066.10
7R049TD	SDHD	c.359T>C	p.L120S	0.02	EX4E	11q23.1	NM_003002.2	snv	missense	CybS	PF05328.7
7R049TD	CREBBP	c.3308G>A	p.R1103Q	0.02	EX17	16p13.3	NM_004380.2	snv	missense	.	.
7R049TD	AXIN2	c.1952C>T	p.S651L	0.02	EX8	17q24.1	NM_004655.3	snv	missense	.	.
7R049TD	SMAD4	c.1333C>T	p.R445*	0.018	EX11	18q21.2	NM_005359.5	snv	nonsense	MH2 domain	PF03166.9
7R049TD	APC	c.1690C>T	p.R564*	0.011	EX14	5q22.2	NM_000038.5	snv	nonsense	.	.
