# Supplementary material for: Oncogenic activation revealed by FGFR2 genetic alterations in intrahepatic cholangiocarcinomas
Source: Cell Biosci. 2023 Nov 14;13:208. doi: 10.1186/s13578-023-01156-7 (PMC10644541; doi:10.1186/s13578-023-01156-7)
Supplement: Supplementary file 12 — Additional file 12: Detailed information on genetic alternations in 65 FGFR2 site mutation cases. [file 13578_2023_1156_MOESM12_ESM.xls]

## Sheet: 变异信息
Case_ID	Test_ID	Sample_ID	Gene_Symbol	Transcript_Ref	Germline	Clinical_Significance	Alternation_Type1	Alternation_Type2	VAR_TYPE_SX	AA_Change
P01	P01	P01	FGFR2	NM_000141.4	-	Potential Significance	Short Variants	Substitution/Indel	Substitution/Indel	p.H167_N173del
P02	P02	P02	LRP1B	NM_018557.2	-	Strong Significance	Short Variants	Substitution/Indel	Substitution/Indel	p.C3652Y
P02	P02	P02	CDK13	NM_003718.4	-	Confirmed Somatic	Short Variants	Substitution/Indel	Substitution/Indel	p.R1219K
P02	P02	P02	LRP1B	NM_018557.2	-	Potential Significance	Short Variants	Substitution/Indel	Substitution/Indel	p.T420N
P02	P02	P02	EGFR	NM_005228.3	-	Potential Significance	Short Variants	Substitution/Indel	Substitution/Indel	p.T790M
P02	P02	P02	EPHA3	NM_005233.5	-	VUS	Short Variants	Substitution/Indel	Substitution/Indel	p.L588S
P02	P02	P02	NOTCH1	NM_017617.3	-	Confirmed Somatic	Short Variants	Substitution/Indel	Substitution/Indel	p.R1946C
P02	P02	P02	ROBO3	NM_022370.3	-	Potential Significance	Short Variants	Short Variants	Truncation	p.A584Lfs*7
P02	P02	P02	TET2	NM_001127208.2	-	VUS	Short Variants	Short Variants	Truncation	p.Q1084*
P02	P02	P02	CDK8	NM_001260.1	-	VUS	Short Variants	Substitution/Indel	Substitution/Indel	p.V27F
P02	P02	P02	FBXW7	NM_033632.3	-	Potential Significance	Short Variants	Substitution/Indel	Substitution/Indel	p.R479L
P02	P02	P02	TP53	NM_000546.5	-	Strong Significance	Short Variants	Substitution/Indel	Substitution/Indel	p.Y220C
P02	P02	P02	FGFR4	NM_213647.1	-	Confirmed Somatic	Short Variants	Short Variants	Truncation	p.E475Vfs*18
P02	P02	P02	FRMPD4	NM_014728.3	-	Potential Significance	Short Variants	Substitution/Indel	Substitution/Indel	p.A1109S
P02	P02	P02	ZMAT3	NM_022470.3	-	Potential Significance	Short Variants	Substitution/Indel	Substitution/Indel	p.G29V
P02	P02	P02	FGFR2	NM_000141.4	-	VUS	Short Variants	Substitution/Indel	Substitution/Indel	p.P170_K176del
P05	P05	P05	LRP1B	NM_018557.2	-	Potential Significance	Short Variants	Substitution/Indel	Substitution/Indel	p.M1929I
P05	P05	P05	TP53	NM_000546.5	-	VUS	Short Variants	Substitution/Indel	Substitution/Indel	p.I195T
P05	P05	P05	FOXL2	NM_023067.3	-	VUS	Short Variants	Substitution/Indel	Substitution/Indel	p.E122Q
P05	P05	P05	TP73	NM_005427.3	-	Potential Significance	Short Variants	Substitution/Indel	Substitution/Indel	p.P146Q
P05	P05	P05	NBN	NM_002485.4	-	Strong Significance	Short Variants	Substitution/Indel	Substitution/Indel	.
P05	P05	P05	NTRK1	NM_002529.3	-	Confirmed Somatic	Short Variants	Substitution/Indel	Substitution/Indel	p.P478H
P05	P05	P05	NOTCH1	NM_017617.3	-	Potential Significance	Short Variants	Short Variants	Truncation	p.Q1810*
P05	P05	P05	DNMT3A	NM_022552.4	-	Potential Significance	Short Variants	Substitution/Indel	Substitution/Indel	p.T275S
P05	P05	P05	FGFR2	NM_000141.4	-	VUS	Short Variants	Substitution/Indel	Substitution/Indel	p.D273_V274del
P05	P05	P05	CNTNAP5	NM_130773.2	-	Confirmed Somatic	Short Variants	Substitution/Indel	Substitution/Indel	p.S1285R
P05	P05	P05	CCND1	NM_053056.2	-	Potential Significance	Short Variants	Substitution/Indel	Substitution/Indel	p.L85M
P05	P05	P05	LRP1B	NM_018557.2	-	VUS	Short Variants	Substitution/Indel	Substitution/Indel	p.P3121T
P05	P05	P05	HNF1A	NM_000545.5	-	VUS	Short Variants	Substitution/Indel	Substitution/Indel	p.R271Q
P05	P05	P05	NOTCH2	NM_024408.3	-	Potential Significance	Short Variants	Short Variants	Truncation	p.S856Lfs*17
P06	P06	P06	CSF1R	NM_005211.3	-	Strong Significance	Short Variants	Substitution/Indel	Substitution/Indel	p.G333D
P06	P06	P06	TP53	NM_000546.5	-	Confirmed Somatic	Short Variants	Substitution/Indel	Substitution/Indel	p.H193R
P06	P06	P06	NF1	NM_000267.3	-	Potential Significance	Short Variants	Short Variants	Truncation	p.L300Wfs*17
P06	P06	P06	FGFR2	NM_000141.4	-	Potential Significance	Short Variants	Substitution/Indel	Substitution/Indel	p.G384_L387del
P07	P07	P07	GRM3	NM_000840.2	-	VUS	Short Variants	Substitution/Indel	Substitution/Indel	p.V271I
P07	P07	P07	PTEN	NM_000314.4	-	Confirmed Somatic	Short Variants	Short Variants	Truncation	p.Y65Ifs*35
P07	P07	P07	FGFR2	NM_000141.4	-	Potential Significance	Short Variants	Substitution/Indel	Substitution/Indel	p.E368del
P07	P07	P07	ERBB4	NM_005235.2	-	VUS	Short Variants	Substitution/Indel	Substitution/Indel	p.A158E
P07	P07	P07	TP53	NM_000546.5	-	VUS	Short Variants	Short Variants	Truncation	p.W91Vfs*58
P07	P07	P07	HCLS1	NM_005335.4	-	Potential Significance	Short Variants	Substitution/Indel	Substitution/Indel	p.R236C
P07	P07	P07	ZMAT3	NM_022470.3	-	Strong Significance	Short Variants	Substitution/Indel	Substitution/Indel	p.R234C
P07	P07	P07	APC	NM_000038.5	-	Confirmed Somatic	Short Variants	Short Variants	Truncation	p.P1424Qfs*49
P07	P07	P07	JAK1	NM_002227.2	-	Potential Significance	Short Variants	Substitution/Indel	Substitution/Indel	p.D265Y
P09	P09	P09	LRP1B	NM_018557.2	-	Confirmed Somatic	Short Variants	Substitution/Indel	Substitution/Indel	p.E4344D
P09	P09	P09	ARID1B	NM_020732.3	-	Potential Significance	Short Variants	Substitution/Indel	Substitution/Indel	p.A340[11>6]
P09	P09	P09	FAM135B	NM_015912.3	-	VUS	Short Variants	Substitution/Indel	Substitution/Indel	p.N1372K
P09	P09	P09	FGFR2	NM_000141.4	-	VUS	Short Variants	Substitution/Indel	Substitution/Indel	p.G131_D132del
P09	P09	P09	NUP210	NM_024923.2	-	Potential Significance	Short Variants	Substitution/Indel	Substitution/Indel	p.G1134A
P09	P09	P09	FGF3	NM_005247.2	-	Strong Significance	Short Variants	Substitution/Indel	Substitution/Indel	p.V206F
P09	P09	P09	KEAP1	NM_203500.1	-	Confirmed Somatic	Short Variants	Substitution/Indel	Substitution/Indel	p.F93L
P09	P09	P09	BCOR	NM_001123385.1	-	Potential Significance	Short Variants	Substitution/Indel	Substitution/Indel	p.P574H
P09	P09	P09	RBM10	NM_001204468.1	-	Potential Significance	Short Variants	Substitution/Indel	Substitution/Indel	p.Y645N
P09	P09	P09	NOTCH4	NM_004557.3	-	VUS	Short Variants	Substitution/Indel	Substitution/Indel	p.G1999A
P09	P09	P09	NOTCH1	NM_017617.3	-	Confirmed Somatic	Short Variants	Substitution/Indel	Substitution/Indel	p.V2158F
P09	P09	P09	RB1	NM_000321.2	-	Potential Significance	Short Variants	Short Variants	Truncation	p.L487*
P09	P09	P09	SOX2	NM_003106.3	-	VUS	Short Variants	Substitution/Indel	Substitution/Indel	p.L314R
P09	P09	P09	ROS1	NM_002944.2	-	VUS	Short Variants	Substitution/Indel	Substitution/Indel	p.V774A
P09	P09	P09	MLL2	NM_003482.3	-	Potential Significance	Short Variants	Short Variants	Truncation	p.L1086*
P09	P09	P09	TP53	NM_000546.5	-	Strong Significance	Short Variants	Short Variants	Truncation	p.G154Afs*16
P09	P09	P09	CDH18	NM_004934.3	-	Confirmed Somatic	Short Variants	Substitution/Indel	Substitution/Indel	p.S680Y
P09	P09	P09	FANCF	NM_022725.3	-	Potential Significance	Short Variants	Substitution/Indel	Substitution/Indel	p.R60Q
P10	P10	P10	FANCA	NM_000135.2	-	Potential Significance	Short Variants	Substitution/Indel	Substitution/Indel	p.V428L
P10	P10	P10	LRP1B	NM_018557.2	-	VUS	Short Variants	Substitution/Indel	Substitution/Indel	p.L613P
P10	P10	P10	TP53	NM_000546.5	-	Confirmed Somatic	Short Variants	Substitution/Indel	Substitution/Indel	p.V172F
P10	P10	P10	FAP	NM_004460.2	-	Potential Significance	Short Variants	Substitution/Indel	Substitution/Indel	p.G218E
P10	P10	P10	FGFR2	NM_000141.4	-	VUS	Short Variants	Substitution/Indel	Substitution/Indel	p.E777_Q778del
P10	P10	P10	ASXL1	NM_015338.5	-	VUS	Short Variants	Substitution/Indel	Substitution/Indel	p.V1053L
P10	P10	P10	FBXW7	NM_033632.3	-	Potential Significance	Short Variants	Short Variants	Truncation	p.R658*
P10	P10	P10	MLH3	NM_001040108.1	-	Strong Significance	Short Variants	Substitution/Indel	Substitution/Indel	p.E474K
P10	P10	P10	FAT1	NM_005245.3	-	Confirmed Somatic	Short Variants	Short Variants	Truncation	p.H2530Ifs*3
P10	P10	P10	BCL11B	NM_138576.2	-	Potential Significance	Short Variants	Substitution/Indel	Substitution/Indel	p.G847R
P10	P10	P10	NRAS	NM_002524.4	-	Potential Significance	Short Variants	Substitution/Indel	Substitution/Indel	p.E37D
P10	P10	P10	NSD1	NM_022455.4	-	VUS	Short Variants	Substitution/Indel	Substitution/Indel	p.R2005L
P10	P10	P10	PTEN	NM_000314.4	-	Confirmed Somatic	Short Variants	Substitution/Indel	Substitution/Indel	.
P10	P10	P10	SMARCA4	NM_003072.3	-	Potential Significance	Short Variants	Substitution/Indel	Substitution/Indel	p.G1160W
P12	P12	P12	MRE11A	NM_005591.3	-	Potential Significance	Short Variants	Substitution/Indel	Substitution/Indel	p.T303P
P12	P12	P12	CCNE1	NM_001238.2	-	Potential Significance	Short Variants	Substitution/Indel	Substitution/Indel	p.A69T
P12	P12	P12	ASXL1	NM_015338.5	-	VUS	Short Variants	Substitution/Indel	Substitution/Indel	p.D690Y
P12	P12	P12	CDKN2A	NM_000077.4	-	Confirmed Somatic	Short Variants	Short Variants	Truncation	p.A76Vfs*44
P12	P12	P12	FLT1	NM_002019.4	-	Potential Significance	Short Variants	Short Variants	Truncation	p.R382Afs*3
P12	P12	P12	TP53	NM_000546.5	-	VUS	Short Variants	Short Variants	Truncation	p.E294Sfs*51
P12	P12	P12	AFF2	NM_002025.3	-	VUS	Short Variants	Substitution/Indel	Substitution/Indel	p.D42Y
P12	P12	P12	FBXW7	NM_033632.3	-	Potential Significance	Short Variants	Short Variants	Truncation	p.G198Wfs*58
P12	P12	P12	FGFR2	NM_000141.4	-	Strong Significance	Short Variants	Substitution/Indel	Substitution/Indel	p.A264_V270del
P12	P12	P12	HOXA13	NM_000522.4	-	Confirmed Somatic	Short Variants	Substitution/Indel	Substitution/Indel	p.Y329D
P12	P12	P12	ROCK1	NM_005406.2	-	Potential Significance	Short Variants	Substitution/Indel	Substitution/Indel	p.I383L
P12	P12	P12	MLL2	NM_003482.3	-	Potential Significance	Short Variants	Short Variants	Truncation	p.S1107Afs*12
P13	P13	P13	GATA4	NM_002052.3	-	VUS	Short Variants	Substitution/Indel	Substitution/Indel	p.T276[5>4]
P13	P13	P13	FGFR2	NM_000141.4	-	Confirmed Somatic	Short Variants	Substitution/Indel	Substitution/Indel	p.A266_G272del
P13	P13	P13	FAT1	NM_005245.3	-	Potential Significance	Short Variants	Substitution/Indel	Substitution/Indel	p.H4382L
P13	P13	P13	EPHA2	NM_004431.3	-	VUS	Short Variants	Short Variants	Truncation	p.G620*
P13	P13	P13	FGFR4	NM_213647.1	-	VUS	Short Variants	Short Variants	Truncation	p.F675Wfs*49
P14	P14	P14	HOXA13	NM_000522.4	-	Potential Significance	Short Variants	Substitution/Indel	Substitution/Indel	p.A73[12>6]
P14	P14	P14	AKT2	NM_001626.4	-	Strong Significance	Short Variants	Substitution/Indel	Substitution/Indel	p.D121H
P14	P14	P14	BTK	NM_000061.2	-	Confirmed Somatic	Short Variants	Substitution/Indel	Substitution/Indel	p.D656Y
P14	P14	P14	NSD1	NM_022455.4	-	Potential Significance	Short Variants	Substitution/Indel	Substitution/Indel	p.R1861Q
P14	P14	P14	OR4C6	NM_001004704.1	-	Potential Significance	Short Variants	Substitution/Indel	Substitution/Indel	p.F209I
P14	P14	P14	OBSCN	NM_052843.3	-	VUS	Short Variants	Substitution/Indel	Substitution/Indel	p.E6026K
P14	P14	P14	BCORL1	NM_021946.4	-	Confirmed Somatic	Short Variants	Substitution/Indel	Substitution/Indel	p.R1617H
P14	P14	P14	SH2B3	NM_005475.2	-	Potential Significance	Short Variants	Substitution/Indel	Substitution/Indel	p.R508Q
P14	P14	P14	PASK	NM_001252119.1	-	VUS	Short Variants	Substitution/Indel	Substitution/Indel	p.G262R
P14	P14	P14	PLXNA1	NM_032242.3	-	VUS	Short Variants	Substitution/Indel	Substitution/Indel	p.T1214S
P14	P14	P14	CCND2	NM_001759.3	-	Potential Significance	Short Variants	Short Variants	Truncation	p.Q263*
P14	P14	P14	SPTA1	NM_003126.2	-	Strong Significance	Short Variants	Substitution/Indel	Substitution/Indel	p.D1598A
P14	P14	P14	PIK3CB	NM_006219.2	-	Confirmed Somatic	Short Variants	Substitution/Indel	Substitution/Indel	p.H235Q
P14	P14	P14	FGFR2	NM_000141.4	-	Potential Significance	Short Variants	Substitution/Indel	Substitution/Indel	p.F386_A389del
P14	P14	P14	CCND2	NM_001759.3	-	Potential Significance	Short Variants	Substitution/Indel	Substitution/Indel	p.S269F
P14	P14	P14	RB1	NM_000321.2	-	VUS	Short Variants	Substitution/Indel	Substitution/Indel	p.E170K
P14	P14	P14	IDH2	NM_002168.2	-	Confirmed Somatic	Short Variants	Substitution/Indel	Substitution/Indel	p.R140W
P14	P14	P14	GMPS	NM_003875.2	-	Potential Significance	Short Variants	Substitution/Indel	Substitution/Indel	p.E350K
P14	P14	P14	TP53	NM_000546.5	-	VUS	Short Variants	Substitution/Indel	Substitution/Indel	p.R248W
P14	P14	P14	GIGYF1	NM_022574.4	-	VUS	Short Variants	Substitution/Indel	Substitution/Indel	p.D647E
P14	P14	P14	ERBB2	NM_004448.2	-	Potential Significance	Short Variants	Substitution/Indel	Substitution/Indel	p.N275K
P15	P15	P15	LRP1B	NM_018557.2	-	Strong Significance	Short Variants	Substitution/Indel	Substitution/Indel	p.T3801S
P15	P15	P15	CSMD3	NM_198123.1	-	Confirmed Somatic	Short Variants	Substitution/Indel	Substitution/Indel	p.R3695P
P15	P15	P15	HIST1H1E	NM_005321.2	-	Potential Significance	Short Variants	Substitution/Indel	Substitution/Indel	p.D72Y
P15	P15	P15	FGFR2	NM_000141.4	-	Potential Significance	Short Variants	Substitution/Indel	Substitution/Indel	p.R251_L262del
P15	P15	P15	CUL3	NM_003590.4	-	VUS	Short Variants	Short Variants	Truncation	p.Y233Hfs*3
P15	P15	P15	ATM	NM_000051.3	-	Confirmed Somatic	Short Variants	Substitution/Indel	Substitution/Indel	p.W2205C
P15	P15	P15	FLT3	NM_004119.2	-	Potential Significance	Short Variants	Substitution/Indel	Substitution/Indel	p.R977K
P15	P15	P15	MTHFR	NM_005957.4	-	VUS	Short Variants	Substitution/Indel	Substitution/Indel	p.G255R
P15	P15	P15	ATR	NM_001184.3	-	VUS	Short Variants	Substitution/Indel	Substitution/Indel	p.K1173N
P15	P15	P15	TP53	NM_000546.5	-	Potential Significance	Short Variants	Substitution/Indel	Substitution/Indel	.
P15	P15	P15	ARID1A	NM_006015.4	-	Strong Significance	Short Variants	Short Variants	Truncation	p.L1970Ffs*45
P15	P15	P15	MLL3	NM_170606.2	-	Confirmed Somatic	Short Variants	Substitution/Indel	Substitution/Indel	p.Q356L
P15	P15	P15	MLL2	NM_003482.3	-	Potential Significance	Short Variants	Short Variants	Truncation	p.R3727Lfs*22
P15	P15	P15	RYR2	NM_001035.2	-	Potential Significance	Short Variants	Substitution/Indel	Substitution/Indel	p.S2282C
P15	P15	P15	ERBB3	NM_001982.3	-	VUS	Short Variants	Substitution/Indel	Substitution/Indel	p.F219V
P15	P15	P15	RAD51C	NM_058216.1	-	Confirmed Somatic	Short Variants	Substitution/Indel	Substitution/Indel	p.Y327H
P15	P15	P15	NRXN1	NM_001135659.1	-	Potential Significance	Short Variants	Substitution/Indel	Substitution/Indel	p.T148M
P15	P15	P15	POT1	NM_015450.2	-	VUS	Short Variants	Substitution/Indel	Substitution/Indel	p.I72M
P15	P15	P15	FOXA1	NM_004496.3	-	VUS	Short Variants	Substitution/Indel	Substitution/Indel	p.R152C
P16	P16	P16	EPHA2	NM_004431.3	-	Potential Significance	Short Variants	Short Variants	Truncation	p.W85*
P16	P16	P16	EPHB1	NM_004441.4	-	Strong Significance	Short Variants	Substitution/Indel	Substitution/Indel	p.R663Q
P16	P16	P16	ACVR1B	NM_020328.3	-	Confirmed Somatic	Short Variants	Short Variants	Truncation	p.V29Sfs*57
P16	P16	P16	EPHA2	NM_004431.3	-	Potential Significance	Short Variants	Substitution/Indel	Substitution/Indel	p.P47L
P16	P16	P16	ALK	NM_004304.4	-	Potential Significance	Short Variants	Substitution/Indel	Substitution/Indel	p.G977R
P16	P16	P16	BRAF	NM_004333.4	-	VUS	Short Variants	Substitution/Indel	Substitution/Indel	p.A762V
P16	P16	P16	BRD3	NM_007371.3	-	Confirmed Somatic	Short Variants	Short Variants	Truncation	p.E25Gfs*51
P16	P16	P16	POLE	NM_006231.2	-	Potential Significance	Short Variants	Short Variants	Truncation	p.F699Vfs*11
P16	P16	P16	TP53	NM_000546.5	-	VUS	Short Variants	Short Variants	Truncation	p.R342*
P16	P16	P16	NOTCH3	NM_000435.2	-	VUS	Short Variants	Substitution/Indel	Substitution/Indel	p.P68L
P16	P16	P16	ARID1A	NM_006015.4	-	Potential Significance	Short Variants	Short Variants	Truncation	p.P225Afs*175
P16	P16	P16	ERBB4	NM_005235.2	-	Strong Significance	Short Variants	Substitution/Indel	Substitution/Indel	.
P16	P16	P16	BRAF	NM_004333.4	-	Confirmed Somatic	Short Variants	Substitution/Indel	Substitution/Indel	p.D594G
P16	P16	P16	GATA3	NM_002051.2	-	Potential Significance	Short Variants	Short Variants	Truncation	p.P135Rfs*60
P16	P16	P16	NF1	NM_000267.3	-	Potential Significance	Short Variants	Short Variants	Truncation	p.S2522Ffs*2
P16	P16	P16	PRKAR1A	NM_212471.1	-	VUS	Short Variants	Substitution/Indel	Substitution/Indel	.
P16	P16	P16	CIC	NM_015125.3	-	Confirmed Somatic	Short Variants	Substitution/Indel	Substitution/Indel	p.A176T
P16	P16	P16	MLH1	NM_000249.3	-	Potential Significance	Short Variants	Substitution/Indel	Substitution/Indel	p.E71del
P16	P16	P16	EPHB6	NM_004445.3	-	VUS	Short Variants	Substitution/Indel	Substitution/Indel	p.S166[11>10]
P16	P16	P16	CBL	NM_005188.3	-	VUS	Short Variants	Short Variants	Truncation	p.F174Sfs*9
P16	P16	P16	DICER1	NM_177438.2	-	Potential Significance	Short Variants	Substitution/Indel	Substitution/Indel	p.E1519[2>1]
P16	P16	P16	MLH1	NM_000249.3	-	Strong Significance	Short Variants	Short Variants	Truncation	p.W714*
P16	P16	P16	RAD50	NM_005732.3	-	Confirmed Somatic	Short Variants	Short Variants	Truncation	p.K722Rfs*14
P16	P16	P16	EPHB6	NM_004445.3	-	Potential Significance	Short Variants	Substitution/Indel	Substitution/Indel	p.A344V
P16	P16	P16	PIK3C3	NM_002647.2	-	Potential Significance	Short Variants	Short Variants	Truncation	p.R385*
P16	P16	P16	TNFRSF14	NM_003820.2	-	VUS	Short Variants	Substitution/Indel	Substitution/Indel	p.A107T
P16	P16	P16	CDK13	NM_003718.4	-	Confirmed Somatic	Short Variants	Substitution/Indel	Substitution/Indel	p.R700C
P16	P16	P16	JAK2	NM_004972.3	-	Potential Significance	Short Variants	Short Variants	Truncation	p.N457Mfs*22
P16	P16	P16	RECQL	NM_002907.3	-	VUS	Short Variants	Substitution/Indel	Substitution/Indel	p.I304T
P16	P16	P16	ABCC11	NM_032583.3	-	VUS	Short Variants	Substitution/Indel	Substitution/Indel	p.P60L
P16	P16	P16	TP73	NM_005427.3	-	Potential Significance	Short Variants	Short Variants	Truncation	p.Y487Tfs*11
P16	P16	P16	POLQ	NM_199420.3	-	Strong Significance	Short Variants	Substitution/Indel	Substitution/Indel	p.K1369del
P16	P16	P16	MLL3	NM_170606.2	-	Confirmed Somatic	Short Variants	Short Variants	Truncation	p.E2798Gfs*11
P16	P16	P16	ARID2	NM_152641.2	-	Potential Significance	Short Variants	Short Variants	Truncation	p.P1022Hfs*38
P16	P16	P16	ZFHX3	NM_006885.3	-	Potential Significance	Short Variants	Substitution/Indel	Substitution/Indel	p.E1130[2>1]
P16	P16	P16	ARID1A	NM_006015.4	-	VUS	Short Variants	Short Variants	Truncation	p.P1468Lfs*13
P16	P16	P16	CUL3	NM_003590.4	-	Confirmed Somatic	Short Variants	Substitution/Indel	Substitution/Indel	p.N141S
P16	P16	P16	FGFR2	NM_000141.4	-	Potential Significance	Short Variants	Substitution/Indel	Substitution/Indel	p.E489del
P16	P16	P16	RAD51B	NM_133509.3	-	VUS	Short Variants	Substitution/Indel	Substitution/Indel	p.V334A
P16	P16	P16	SOX10	NM_006941.3	-	VUS	Short Variants	Substitution/Indel	Substitution/Indel	p.G192S
P17	P17	P17	GNAS	NM_000516.4	-	Potential Significance	Short Variants	Substitution/Indel	Substitution/Indel	p.R201H
P17	P17	P17	ERCC5	NM_000123.3	-	Strong Significance	Short Variants	Substitution/Indel	Substitution/Indel	p.I262M
P17	P17	P17	STK11	NM_000455.4	-	Confirmed Somatic	Short Variants	Short Variants	Truncation	p.E120*
P17	P17	P17	FGFR2	NM_000141.4	-	Potential Significance	Short Variants	Substitution/Indel	Substitution/Indel	p.I388_M391del
P17	P17	P17	HDAC4	NM_006037.3	-	Potential Significance	Short Variants	Substitution/Indel	Substitution/Indel	p.Q487R
P17	P17	P17	CDK4	NM_000075.3	-	VUS	Short Variants	Substitution/Indel	Substitution/Indel	p.V137I
P17	P17	P17	RBM10	NM_001204468.1	-	Confirmed Somatic	Short Variants	Short Variants	Truncation	p.P566Lfs*199
P17	P17	P17	PTEN	NM_000314.4	-	Potential Significance	Short Variants	Short Variants	Truncation	p.E99*
A100122A	100122ASM1	100122ASM1B1	BRCA2	NM_000059	germline	Likely Pathogenic	Short Variants	Truncation	Truncation	p.I1470Kfs*10
117K3386	117K3386A1	117K3386A1L1	CDKN2C	NM_001262	-	VUS	Short Variants	Substitution	Substitution/Indel
117K3386	117K3386A1	117K3386A1L1	EPHA2	NM_004431	-	VUS	Short Variants	Truncation	Truncation	p.K441Qfs*13
117K3386	117K3386A1	117K3386A1L1	FGFR2	NM_000141	-	VUS	Short Variants	Short indel	Substitution/Indel	p.L258_G271del
118F8792	118F8792A1	118F8792A1M1	BAP1	NM_004656	-	Confirmed Somatic	Short Variants	Substitution	Substitution/Indel	p.H141R
118F8792	118F8792A1	118F8792A1M1	CDKN2A	NM_000077	-	Potential Significance	Copy Number change	Gene Deletion	Gene Homozygous Deletion	-
118F8792	118F8792A1	118F8792A1M1	CDKN2B	NM_004936	-	Potential Significance	Copy Number change	Gene Deletion	Gene Homozygous Deletion	-
118F8792	118F8792A1	118F8792A1M1	FGFR2	FGFR2(NM_000141);MTUS2(NM_015233)	-	Potential Significance	Rearrangement	Fusion	Fusion/Rearrangement	-
118F8792	118F8792A1	118F8792A1M1	FGFR2	NM_000141	-	VUS	Short Variants	Short indel	Substitution/Indel	p.K545del
118F8792	118F8792A1	118F8792A1M1	TGFBR2	NM_001024847	-	VUS	Copy Number change	Gene Amplification	Gene Amplification	-
119A2796	119A2796J1	119A2796J1L1	FGFR2	NM_000141	-	Potential Significance	Copy Number change	Gene Amplification	Gene Amplification	-
119A2796	119A2796J1	119A2796J1L1	FGFR2	NM_000141	-	VUS	Long Indel	longindel	Substitution/Indel	exon6_exon17del
119A2796	119A2796J1	119A2796J1L1	FGFR2	NM_000141	-	VUS	Rearrangement	Rearrangement	Fusion/Rearrangement	-
119A2796	119A2796J1	119A2796J1L1	ROS1	NM_002944	-	Confirmed Somatic	Short Variants	Substitution	Substitution/Indel	p.P1315L
119A2796	119A2796J1	119A2796J1L1	TP53	NM_000546	-	Strong Significance	Short Variants	Substitution	Substitution/Indel	p.Y205C
119E9132	119E9132J1	119E9132J1M1	AKT1	NM_001014432	-	Potential Significance	Copy Number change	Gene Amplification	Gene Amplification	-
119E9132	119E9132J1	119E9132J1M1	FGFR2	NM_000141	-	Potential Significance	Copy Number change	Gene Amplification	Gene Amplification	-
119E9132	119E9132J1	119E9132J1M1	NTRK3	NM_002530	-	Confirmed Somatic	Short Variants	Substitution	Substitution/Indel	p.G666D
119E9132	119E9132J1	119E9132J1M1	TP53	NM_000546	-	Strong Significance	Short Variants	Substitution	Substitution/Indel	p.R280K
A125312A	11T010500M	11T010500ML1	ARID1B	NM_020732	-	VUS	Short Variants	Short indel	Substitution/Indel	p.H93_H99del
A125312A	11T010500M	11T010500ML1	FGFR2	NM_000141	-	VUS	Short Variants	Short indel	Substitution/Indel	p.V280_Q285del
A125312A	11T010500M	11T010500ML1	FYN	NM_002037	-	Confirmed Somatic	Short Variants	Substitution	Substitution/Indel	p.R206H
A125312A	11T010500M	11T010500ML1	GLI1	NM_005269	-	VUS	Short Variants	Substitution	Substitution/Indel
A125312A	11T010500M	11T010500ML1	IGF1R	NM_000875	-	VUS	Short Variants	Substitution	Substitution/Indel
A125312A	11T010500M	11T010500ML1	KDM6A	NM_021140	-	Strong Significance	Short Variants	Truncation	Truncation	p.S1284*
A125312A	11T010500M	11T010500ML1	KMT2D	NM_003482	-	Potential Significance	Short Variants	Splice site	Substitution/Indel
A125312A	11T010500M	11T010500ML1	KMT2D	NM_003482	-	Potential Significance	Short Variants	Truncation	Truncation	p.G1235Vfs*95
A125312A	11T010500M	11T010500ML1	MAP3K13	NM_001242314	-	VUS	Short Variants	Truncation	Truncation	p.S846*
A125312A	11T010500M	11T010500ML1	POLD1	NM_002691	-	VUS	Short Variants	Substitution	Substitution/Indel	p.R177H
A125312A	11T010500M	11T010500ML1	RB1	NM_000321	-	Strong Significance	Short Variants	Splice site	Substitution/Indel
A125312A	11T010500M	11T010500ML1	TAF1	NM_138923	-	Confirmed Somatic	Short Variants	Substitution	Substitution/Indel	p.R1221Q
A125312A	11T010500M	11T010500ML1	TP53	NM_000546	-	Strong Significance	Short Variants	Substitution	Substitution/Indel	p.R282W
A129290A	11T012791A	11T012791AL1	ARAF	NM_001654	-	Potential Significance	Copy Number change	Gene Amplification	Gene Amplification	-
A129290A	11T012791A	11T012791AL1	CDKN2A	NM_000077	-	Potential Significance	Short Variants	Truncation	Truncation	p.T93Rfs*19
A129290A	11T012791A	11T012791AL1	CDKN2A	NM_000077	-	Potential Significance	Short Variants	Truncation	Truncation	p.H66Lfs*69
A129290A	11T012791A	11T012791AL1	FGFR2	NM_000141	-	VUS	Short Variants	Short indel	Substitution/Indel	p.C390delinsYS
A129290A	11T012791A	11T012791AL1	KMT2C	NM_170606	-	Potential Significance	Short Variants	Truncation	Truncation	p.F3128Lfs*6
A129290A	11T012791A	11T012791AL1	NONO	NM_007363	-	Confirmed Somatic	Short Variants	Substitution	Substitution/Indel	p.R75H
A129290A	11T012791A	11T012791AL1	PIK3CA	NM_006218	-	Strong Significance	Short Variants	Substitution	Substitution/Indel	p.E545Q
A129290A	11T012791A	11T012791AL1	PTEN	NM_000314	-	Strong Significance	Short Variants	Substitution	Substitution/Indel	p.R130G
A129290A	11T012791A	11T012791AL1	RBM10	NM_005676	-	Potential Significance	Copy Number change	Gene Amplification	Gene Amplification	-
A129290A	11T012791A	11T012791AL1	TFE3	NM_006521	-	Confirmed Somatic	Short Variants	Substitution	Substitution/Indel	p.V157I
A129290A	11T012791A	11T012791AL1	TP53	NM_000546	-	Potential Significance	Short Variants	Substitution	Substitution/Indel	p.D281Y
A131772A	11T014327M	11T014327MM1	CDKN1B	NM_004064	-	VUS	Copy Number change	Gene Amplification	Gene Amplification	-
A131772A	11T014327M	11T014327MM1	FGFR2	NM_000141	-	VUS	Long Indel	longindel	Substitution/Indel	p.I288_D304del
A131772A	11T014327M	11T014327MM1	FRS2	NM_006654	-	Potential Significance	Copy Number change	Gene Amplification	Gene Amplification	-
A131772A	11T014327M	11T014327MM1	GLI3	NM_000168	-	Confirmed Somatic	Short Variants	Substitution	Substitution/Indel	p.P169L
A131772A	11T014327M	11T014327MM1	MDM2	NM_002392	-	Potential Significance	Copy Number change	Gene Amplification	Gene Amplification	-
A131772A	11T014327M	11T014327MM1	NRAS	NM_002524	-	Strong Significance	Short Variants	Substitution	Substitution/Indel	p.G12D
A131772A	11T014327M	11T014327MM1	NUP88	NM_002532	-	VUS	Short Variants	Substitution	Substitution/Indel
A131772A	11T014327M	11T014327MM1	PIK3C2G	NM_004570	-	VUS	Copy Number change	Gene Amplification	Gene Amplification	-
A131772A	11T014327M	11T014327MM1	PTPRO	NM_030667	-	VUS	Copy Number change	Gene Amplification	Gene Amplification	-
A131772A	11T014327M	11T014327MM1	RAD21	NM_006265	-	Potential Significance	Copy Number change	Gene Amplification	Gene Amplification	-
A131772A	11T014327M	11T014327MM1	SLIT2	NM_004787	-	VUS	Copy Number change	Gene Amplification	Gene Amplification	-
A131772A	11T014327M	11T014327MM1	SRGAP1	NM_020762	-	Potential Significance	Copy Number change	Gene Amplification	Gene Amplification	-
A134514A	11T016040A	11T016040AM1	COL2A1	NM_001844	-	Confirmed Somatic	Short Variants	Substitution	Substitution/Indel	p.G321R
A134514A	11T016040A	11T016040AM1	FANCA	NM_000135	-	VUS	Short Variants	Substitution	Substitution/Indel	p.T508S
A134514A	11T016040A	11T016040AM1	FGFR2	NM_000141	-	Potential Significance	Copy Number change	Gene Amplification	Gene Amplification	-
A134514A	11T016040A	11T016040AM1	FGFR2	NM_000141	-	Potential Significance	Rearrangement	Rearrangement	Fusion/Rearrangement	-
A134514A	11T016040A	11T016040AM1	FGFR2	NM_000141	-	VUS	Long Indel	longindel	Substitution/Indel	exon7del
A134514A	11T016040A	11T016040AM1	FGFR2	NM_000141	-	VUS	Long Indel	longindel	Substitution/Indel	exon4del
A134514A	11T016040A	11T016040AM1	LMO1	NM_002315	-	VUS	Short Variants	Substitution	Substitution/Indel	p.D112N
A134514A	11T016040A	11T016040AM1	MAP2K1	NM_002755	-	Strong Significance	Short Variants	Substitution	Substitution/Indel	p.E203K
A134514A	11T016040A	11T016040AM1	PIK3CA	NM_006218	-	Strong Significance	Short Variants	Substitution	Substitution/Indel	p.Q546K
A134514A	11T016040A	11T016040AM1	PTEN	NM_000314	-	Potential Significance	Short Variants	Truncation	Truncation	p.A79*
A134514A	11T016040A	11T016040AM1	RAD51D	NM_002878	-	Confirmed Somatic	Short Variants	Substitution	Substitution/Indel	p.R145C
A134514A	11T016040A	11T016040AM1	RNF43	NM_017763	-	Confirmed Somatic	Short Variants	Substitution	Substitution/Indel	p.A169T
A134514A	11T016040A	11T016040AM1	RUNX1T1	NM_001198628	-	VUS	Short Variants	Substitution	Substitution/Indel	p.S222R
A145889A	11T022820M	11T022820MM1	ARID1A	NM_006015	-	Strong Significance	Short Variants	Truncation	Truncation	p.Q185*
A145889A	11T022820M	11T022820MM1	ARID1A	NM_006015	-	Strong Significance	Short Variants	Truncation	Truncation	p.Q2115*
A145889A	11T022820M	11T022820MM1	BAP1	NM_004656	-	Strong Significance	Short Variants	Truncation	Truncation	p.Y627*
A145889A	11T022820M	11T022820MM1	EPHA2	NM_004431	-	VUS	Short Variants	Truncation	Truncation	p.G374Afs*3
A145889A	11T022820M	11T022820MM1	FGFR2	NM_000141	-	VUS	Long Indel	longindel	Substitution/Indel	p.Q285_D304del
A145889A	11T022820M	11T022820MM1	TET2	NM_001127208	-	VUS	Short Variants	Substitution	Substitution/Indel	p.I1349F
A145889A	11T022820M	11T022820MM1	VGLL3	NM_001320493	-	VUS	Copy Number change	Gene Deletion	Gene Homozygous Deletion	-
A145889A	11T022820M	11T022820MM1	XPO5	NM_020750	-	VUS	Short Variants	Substitution	Substitution/Indel	p.V165L
A148127A	11T023382A	11T023382AM1	ACVR1B	NM_020328	-	VUS	Short Variants	Substitution	Substitution/Indel	p.S120F
A148127A	11T023382A	11T023382AM1	ACVR2A	NM_001616	-	Potential Significance	Short Variants	Truncation	Truncation	p.K437Rfs*5
A148127A	11T023382A	11T023382AM1	ADGRA2	NM_032777	-	VUS	Short Variants	Substitution	Substitution/Indel	p.R42C
A148127A	11T023382A	11T023382AM1	ADGRA2	NM_032777	-	VUS	Short Variants	Substitution	Substitution/Indel	p.G728D
A148127A	11T023382A	11T023382AM1	AFF3	NM_002285	-	VUS	Short Variants	Substitution	Substitution/Indel	p.A1109G
A148127A	11T023382A	11T023382AM1	ANGPT2	NM_001147	-	VUS	Short Variants	Truncation	Truncation	p.I234*
A148127A	11T023382A	11T023382AM1	AR	NM_000044	-	VUS	Short Variants	Substitution	Substitution/Indel	p.H41Y
A148127A	11T023382A	11T023382AM1	ARHGAP4	NM_001666	-	Confirmed Somatic	Short Variants	Substitution	Substitution/Indel	p.R785W
A148127A	11T023382A	11T023382AM1	ARHGAP4	NM_001666	-	Confirmed Somatic	Short Variants	Substitution	Substitution/Indel	p.R214H
A148127A	11T023382A	11T023382AM1	ARHGEF25	NM_182947	-	Confirmed Somatic	Short Variants	Substitution	Substitution/Indel	p.K459E
A148127A	11T023382A	11T023382AM1	ARHGEF3	NM_019555	-	VUS	Short Variants	Truncation	Truncation	p.R85Dfs*53
A148127A	11T023382A	11T023382AM1	ARID1A	NM_006015	-	Potential Significance	Short Variants	Truncation	Truncation	p.P1326Rfs*155
A148127A	11T023382A	11T023382AM1	ARID1A	NM_006015	-	Potential Significance	Short Variants	Truncation	Truncation	p.D1850Tfs*33
A148127A	11T023382A	11T023382AM1	ARID1B	NM_020732	-	Confirmed Somatic	Short Variants	Substitution	Substitution/Indel	p.T2027M
A148127A	11T023382A	11T023382AM1	ARID2	NM_152641	-	Confirmed Somatic	Short Variants	Substitution	Substitution/Indel	p.S1470P
A148127A	11T023382A	11T023382AM1	ASXL1	NM_015338	-	Confirmed Somatic	Short Variants	Substitution	Substitution/Indel	p.G652D
A148127A	11T023382A	11T023382AM1	ATM	NM_000051	-	VUS	Short Variants	Substitution	Substitution/Indel
A148127A	11T023382A	11T023382AM1	ATRX	NM_000489	-	Potential Significance	Short Variants	Truncation	Truncation	p.K396*
A148127A	11T023382A	11T023382AM1	ATRX	NM_000489	-	VUS	Short Variants	Substitution	Substitution/Indel	p.K2097T
A148127A	11T023382A	11T023382AM1	ATRX	NM_000489	-	VUS	Short Variants	Substitution	Substitution/Indel	p.L1517M
A148127A	11T023382A	11T023382AM1	AXIN1	NM_003502	-	VUS	Short Variants	Short indel	Substitution/Indel	p.E135del
A148127A	11T023382A	11T023382AM1	BAP1	NM_004656	-	Confirmed Somatic	Short Variants	Substitution	Substitution/Indel	p.M231T
A148127A	11T023382A	11T023382AM1	BCL6	NM_001706	-	VUS	Short Variants	Substitution	Substitution/Indel	p.R98Q
A148127A	11T023382A	11T023382AM1	BCOR	NM_017745	-	Potential Significance	Short Variants	Truncation	Truncation	p.S800Kfs*17
A148127A	11T023382A	11T023382AM1	BCORL1	NM_021946	-	VUS	Short Variants	Substitution	Substitution/Indel	p.V519A
A148127A	11T023382A	11T023382AM1	BRD4	NM_058243	-	VUS	Short Variants	Truncation	Truncation	p.S563Tfs*21
A148127A	11T023382A	11T023382AM1	CBL	NM_005188	-	VUS	Short Variants	Substitution	Substitution/Indel	p.C59Y
A148127A	11T023382A	11T023382AM1	CBL	NM_005188	-	VUS	Short Variants	Truncation	Truncation	p.N890Tfs*15
A148127A	11T023382A	11T023382AM1	CCNB3	NM_033031	-	VUS	Short Variants	Splice site	Substitution/Indel
A148127A	11T023382A	11T023382AM1	CD22	NM_001771	-	Confirmed Somatic	Short Variants	Substitution	Substitution/Indel	p.R766H
A148127A	11T023382A	11T023382AM1	CDH1	NM_004360	-	Potential Significance	Short Variants	Truncation	Truncation	p.S111Pfs*6
A148127A	11T023382A	11T023382AM1	CDH1	NM_004360	-	VUS	Short Variants	Substitution	Substitution/Indel	p.T211I
A148127A	11T023382A	11T023382AM1	CDK12	NM_015083	-	VUS	Short Variants	Truncation	Truncation	p.G1262Dfs*23
A148127A	11T023382A	11T023382AM1	CIC	NM_015125	-	Potential Significance	Short Variants	Truncation	Truncation	p.P1116Qfs*45
A148127A	11T023382A	11T023382AM1	CREBBP	NM_004380	-	Strong Significance	Short Variants	Substitution	Substitution/Indel	p.R1446H
A148127A	11T023382A	11T023382AM1	CREBBP	NM_004380	-	VUS	Short Variants	Substitution	Substitution/Indel	p.K1264N
A148127A	11T023382A	11T023382AM1	CTCF	NM_006565	-	Potential Significance	Short Variants	Truncation	Truncation	p.T204Qfs*18
A148127A	11T023382A	11T023382AM1	CYLD	NM_015247	-	Confirmed Somatic	Short Variants	Substitution	Substitution/Indel	p.D364V
A148127A	11T023382A	11T023382AM1	DCTN1	NM_004082	-	Confirmed Somatic	Short Variants	Substitution	Substitution/Indel	p.V1168I
A148127A	11T023382A	11T023382AM1	DGCR8	NM_022720	-	VUS	Short Variants	Substitution	Substitution/Indel	p.C148Y
A148127A	11T023382A	11T023382AM1	DROSHA	NM_013235	-	Confirmed Somatic	Short Variants	Substitution	Substitution/Indel	p.A1046V
A148127A	11T023382A	11T023382AM1	DROSHA	NM_013235	-	Confirmed Somatic	Short Variants	Substitution	Substitution/Indel	p.R287Q
A148127A	11T023382A	11T023382AM1	DROSHA	NM_013235	-	VUS	Short Variants	Truncation	Truncation	p.R298*
A148127A	11T023382A	11T023382AM1	EGFR	NM_005228	-	VUS	Short Variants	Substitution	Substitution/Indel
A148127A	11T023382A	11T023382AM1	EGFR	NM_005228	-	VUS	Short Variants	Truncation	Truncation	p.N1194Mfs*5
A148127A	11T023382A	11T023382AM1	EMSY	NM_020193	-	VUS	Short Variants	Substitution	Substitution/Indel	p.V192A
A148127A	11T023382A	11T023382AM1	EPAS1	NM_001430	-	VUS	Short Variants	Truncation	Truncation	p.P801Hfs*39
A148127A	11T023382A	11T023382AM1	EPHA2	NM_004431	-	VUS	Short Variants	Substitution	Substitution/Indel	p.L716P
A148127A	11T023382A	11T023382AM1	EPHB4	NM_004444	-	Potential Significance	Short Variants	Truncation	Truncation	p.P323Lfs*12
A148127A	11T023382A	11T023382AM1	ERBB3	NM_001982	-	VUS	Short Variants	Substitution	Substitution/Indel
A148127A	11T023382A	11T023382AM1	ETV6	NM_001987	-	VUS	Short Variants	Substitution	Substitution/Indel	p.N227S
A148127A	11T023382A	11T023382AM1	EWSR1	NM_005243	-	Potential Significance	Short Variants	Truncation	Truncation	p.G620Afs*24
A148127A	11T023382A	11T023382AM1	FAT3	NM_001008781	-	Potential Significance	Short Variants	Truncation	Truncation	p.G2474Wfs*12
A148127A	11T023382A	11T023382AM1	FBXW7	NM_033632	-	Strong Significance	Short Variants	Substitution	Substitution/Indel	p.V514F
A148127A	11T023382A	11T023382AM1	FGF12	NM_021032	-	VUS	Short Variants	Truncation	Truncation	p.R171*
A148127A	11T023382A	11T023382AM1	FGFR2	NM_000141	-	Confirmed Somatic	Short Variants	Short indel	Substitution/Indel	p.F386del
A148127A	11T023382A	11T023382AM1	FGFR4	NM_213647	-	VUS	Short Variants	Substitution	Substitution/Indel
A148127A	11T023382A	11T023382AM1	FLT4	NM_182925	-	VUS	Short Variants	Substitution	Substitution/Indel
A148127A	11T023382A	11T023382AM1	FLT4	NM_182925	-	VUS	Short Variants	Truncation	Truncation	p.H890*
A148127A	11T023382A	11T023382AM1	FOXM1	NM_021953	-	VUS	Short Variants	Substitution	Substitution/Indel	p.T605M
A148127A	11T023382A	11T023382AM1	FOXP1	NM_032682	-	VUS	Short Variants	Substitution	Substitution/Indel
A148127A	11T023382A	11T023382AM1	GLI2	NM_005270	-	Confirmed Somatic	Short Variants	Substitution	Substitution/Indel	p.R864W
A148127A	11T023382A	11T023382AM1	HDAC2	NM_001527	-	VUS	Short Variants	Truncation	Truncation	p.V12Sfs*20
A148127A	11T023382A	11T023382AM1	HRAS	NM_005343	-	Confirmed Somatic	Short Variants	Substitution	Substitution/Indel	p.R41W
A148127A	11T023382A	11T023382AM1	INPP4B	NM_003866	-	Potential Significance	Short Variants	Truncation	Truncation	p.R818Efs*4
A148127A	11T023382A	11T023382AM1	KDM5A	NM_001042603	-	VUS	Short Variants	Truncation	Truncation	p.G1200Rfs*7
A148127A	11T023382A	11T023382AM1	KDM5C	NM_004187	-	VUS	Short Variants	Substitution	Substitution/Indel	p.A890V
A148127A	11T023382A	11T023382AM1	KEL	NM_000420	-	Confirmed Somatic	Short Variants	Substitution	Substitution/Indel	p.R655Q
A148127A	11T023382A	11T023382AM1	KEL	NM_000420	-	VUS	Short Variants	Truncation	Truncation	p.R492*
A148127A	11T023382A	11T023382AM1	KMT2A	NM_005933	-	Potential Significance	Short Variants	Truncation	Truncation	p.P773Rfs*8
A148127A	11T023382A	11T023382AM1	KMT2D	NM_003482	-	VUS	Short Variants	Truncation	Truncation	p.G1235Vfs*95
A148127A	11T023382A	11T023382AM1	KRAS	NM_004985	-	Strong Significance	Short Variants	Substitution	Substitution/Indel	p.G12D
A148127A	11T023382A	11T023382AM1	LIMK1	NM_001204426	-	VUS	Short Variants	Substitution	Substitution/Indel	p.R462W
A148127A	11T023382A	11T023382AM1	LRP1B	NM_018557	-	Confirmed Somatic	Short Variants	Substitution	Substitution/Indel	p.S1846P
A148127A	11T023382A	11T023382AM1	LRP2	NM_004525	-	VUS	Short Variants	Truncation	Truncation	p.P4380Hfs*46
A148127A	11T023382A	11T023382AM1	MAP4K5	NM_006575	-	Potential Significance	Short Variants	Truncation	Truncation	p.R265Dfs*8
A148127A	11T023382A	11T023382AM1	MAP4K5	NM_006575	-	Potential Significance	Short Variants	Truncation	Truncation	p.R265Tfs*4
A148127A	11T023382A	11T023382AM1	MET	NM_000245	-	VUS	Short Variants	Truncation	Truncation	p.D1039Tfs*20
A148127A	11T023382A	11T023382AM1	MLLT3	NM_004529	-	Confirmed Somatic	Short Variants	Short indel	Substitution/Indel	p.S190del
A148127A	11T023382A	11T023382AM1	MRE11	NM_005590	-	Potential Significance	Short Variants	Short indel	Substitution/Indel
A148127A	11T023382A	11T023382AM1	MSC	NM_005098	-	VUS	Short Variants	Substitution	Substitution/Indel	p.A60T
A148127A	11T023382A	11T023382AM1	MSH3	NM_002439	-	Potential Significance	Short Variants	Truncation	Truncation	p.K383Rfs*32
A148127A	11T023382A	11T023382AM1	MSH6	NM_000179	-	VUS	Short Variants	Substitution	Substitution/Indel	p.L1061M
A148127A	11T023382A	11T023382AM1	MUC16	NM_024690	-	Confirmed Somatic	Short Variants	Substitution	Substitution/Indel	p.P14008S
A148127A	11T023382A	11T023382AM1	MUC16	NM_024690	-	VUS	Short Variants	Substitution	Substitution/Indel	p.P5932H
A148127A	11T023382A	11T023382AM1	MUC16	NM_024690	-	VUS	Short Variants	Substitution	Substitution/Indel	p.P8H
A148127A	11T023382A	11T023382AM1	NKX2-1	NM_003317	-	VUS	Short Variants	Substitution	Substitution/Indel	p.G358S
A148127A	11T023382A	11T023382AM1	NOTCH4	NM_004557	-	VUS	Short Variants	Substitution	Substitution/Indel	p.A819P
A148127A	11T023382A	11T023382AM1	NR4A3	NM_173199	-	VUS	Short Variants	Short indel	Substitution/Indel	p.H108dup
A148127A	11T023382A	11T023382AM1	NSD3	NM_017778	-	VUS	Short Variants	Truncation	Truncation	p.Q540Kfs*5
A148127A	11T023382A	11T023382AM1	NUP93	NM_014669	-	Confirmed Somatic	Short Variants	Substitution	Substitution/Indel	p.R530W
A148127A	11T023382A	11T023382AM1	NUP93	NM_014669	-	VUS	Short Variants	Substitution	Substitution/Indel	p.T239M
A148127A	11T023382A	11T023382AM1	OBSCN	NM_052843	-	VUS	Short Variants	Substitution	Substitution/Indel	p.R157C
A148127A	11T023382A	11T023382AM1	OBSCN	NM_052843	-	VUS	Short Variants	Substitution	Substitution/Indel	p.R433C
A148127A	11T023382A	11T023382AM1	OBSCN	NM_052843	-	VUS	Short Variants	Substitution	Substitution/Indel	p.R3935Q
A148127A	11T023382A	11T023382AM1	PALB2	NM_024675	-	Potential Significance	Short Variants	Truncation	Truncation	p.L1142Ffs*20
A148127A	11T023382A	11T023382AM1	PARP4	NM_006437	-	VUS	Short Variants	Short indel	Substitution/Indel
A148127A	11T023382A	11T023382AM1	PARP4	NM_006437	-	VUS	Short Variants	Substitution	Substitution/Indel	p.R1278C
A148127A	11T023382A	11T023382AM1	PBRM1	NM_018313	-	VUS	Short Variants	Short indel	Substitution/Indel
A148127A	11T023382A	11T023382AM1	PDGFRB	NM_002609	-	VUS	Short Variants	Substitution	Substitution/Indel	p.D359N
A148127A	11T023382A	11T023382AM1	PIK3C3	NM_002647	-	Potential Significance	Short Variants	Truncation	Truncation	p.R705*
A148127A	11T023382A	11T023382AM1	PIK3CA	NM_006218	-	Strong Significance	Short Variants	Substitution	Substitution/Indel	p.H1047Y
A148127A	11T023382A	11T023382AM1	POLE	NM_006231	-	VUS	Short Variants	Substitution	Substitution/Indel
A148127A	11T023382A	11T023382AM1	RAD50	NM_005732	-	Potential Significance	Short Variants	Truncation	Truncation	p.K722Rfs*14
A148127A	11T023382A	11T023382AM1	RAD52	NM_134424	-	VUS	Short Variants	Substitution	Substitution/Indel	p.V249M
A148127A	11T023382A	11T023382AM1	RANBP2	NM_006267	-	Potential Significance	Short Variants	Truncation	Truncation	p.G2028Rfs*4
A148127A	11T023382A	11T023382AM1	RARA	NM_000964	-	Confirmed Somatic	Short Variants	Substitution	Substitution/Indel	p.S287L
A148127A	11T023382A	11T023382AM1	RBBP8	NM_002894	-	VUS	Short Variants	Truncation	Truncation	p.K357Nfs*3
A148127A	11T023382A	11T023382AM1	RBM10	NM_005676	-	Confirmed Somatic	Short Variants	Substitution	Substitution/Indel	p.R793Q
A148127A	11T023382A	11T023382AM1	RECQL	NM_002907	-	VUS	Short Variants	Short indel	Substitution/Indel
A148127A	11T023382A	11T023382AM1	RECQL4	NM_004260	-	VUS	Short Variants	Substitution	Substitution/Indel	p.A587V
A148127A	11T023382A	11T023382AM1	RET	NM_020975	-	VUS	Short Variants	Substitution	Substitution/Indel
A148127A	11T023382A	11T023382AM1	REV3L	NM_002912	-	VUS	Short Variants	Substitution	Substitution/Indel	p.M1959T
A148127A	11T023382A	11T023382AM1	RICTOR	NM_152756	-	VUS	Short Variants	Substitution	Substitution/Indel	p.L1351F
A148127A	11T023382A	11T023382AM1	RNF43	NM_017763	-	Potential Significance	Short Variants	Truncation	Truncation	p.G659Vfs*41
A148127A	11T023382A	11T023382AM1	RNF43	NM_017763	-	Potential Significance	Short Variants	Truncation	Truncation	p.G360Efs*79
A148127A	11T023382A	11T023382AM1	RNF43	NM_017763	-	VUS	Short Variants	Substitution	Substitution/Indel	p.W13C
A148127A	11T023382A	11T023382AM1	SLX4	NM_032444	-	VUS	Short Variants	Substitution	Substitution/Indel
A148127A	11T023382A	11T023382AM1	SMARCA4	NM_001128844	-	Confirmed Somatic	Short Variants	Substitution	Substitution/Indel	p.R1119H
A148127A	11T023382A	11T023382AM1	SMO	NM_005631	-	VUS	Short Variants	Truncation	Truncation	p.A30Rfs*25
A148127A	11T023382A	11T023382AM1	SND1	NM_014390	-	VUS	Short Variants	Substitution	Substitution/Indel
A148127A	11T023382A	11T023382AM1	SPEN	NM_015001	-	Confirmed Somatic	Short Variants	Substitution	Substitution/Indel	p.R1013C
A148127A	11T023382A	11T023382AM1	SPEN	NM_015001	-	VUS	Short Variants	Substitution	Substitution/Indel	p.Y184H
A148127A	11T023382A	11T023382AM1	SS18	NM_001007559	-	VUS	Short Variants	Truncation	Truncation	p.G324*
A148127A	11T023382A	11T023382AM1	TAF1	NM_138923	-	VUS	Short Variants	Substitution	Substitution/Indel	p.G668A
A148127A	11T023382A	11T023382AM1	TGFBR2	NM_001024847	-	Potential Significance	Short Variants	Truncation	Truncation	p.K153Sfs*35
A148127A	11T023382A	11T023382AM1	TNFAIP3	NM_006290	-	Confirmed Somatic	Short Variants	Substitution	Substitution/Indel	p.A586T
A148127A	11T023382A	11T023382AM1	TNFSF11	NM_003701	-	Confirmed Somatic	Short Variants	Substitution	Substitution/Indel	p.R191Q
A148127A	11T023382A	11T023382AM1	TRIO	NM_007118	-	VUS	Short Variants	Substitution	Substitution/Indel	p.P2408L
A148127A	11T023382A	11T023382AM1	VGLL3	NM_001320493	-	Confirmed Somatic	Short Variants	Substitution	Substitution/Indel	p.L116I
A148127A	11T023382A	11T023382AM1	WEE1	NM_003390	-	VUS	Short Variants	Truncation	Truncation	p.P175Afs*28
A148127A	11T023382A	11T023382AM1	XPO5	NM_020750	-	VUS	Short Variants	Substitution	Substitution/Indel
A148127A	11T023382A	11T023382AM1	YWHAE	NM_006761	-	VUS	Short Variants	Substitution	Substitution/Indel	p.D234N
A148127A	11T023382A	11T023382AM1	ZFHX3	NM_006885	-	Potential Significance	Short Variants	Truncation	Truncation	p.G3406Rfs*25
A148127A	11T023382A	11T023382AM1	ZNRF3	NM_001206998	-	VUS	Short Variants	Substitution	Substitution/Indel
A141116A	1RT003092W	1RT003092WL1	AARD	NM_001025357	-	VUS	Short Variants	Substitution	Substitution/Indel	p.A85S
A141116A	1RT003092W	1RT003092WL1	ARHGAP4	NM_001666	-	VUS	Short Variants	Substitution	Substitution/Indel
A141116A	1RT003092W	1RT003092WL1	ASXL3	NM_030632	-	VUS	Short Variants	Substitution	Substitution/Indel	p.P1342L
A141116A	1RT003092W	1RT003092WL1	ATP6AP2	NM_005765	-	VUS	Short Variants	Substitution	Substitution/Indel	p.V93I
A141116A	1RT003092W	1RT003092WL1	ATP8B2	NM_020452	-	Confirmed Somatic	Short Variants	Substitution	Substitution/Indel	p.G718S
A141116A	1RT003092W	1RT003092WL1	CACNA1G	NM_001256324	-	Confirmed Somatic	Short Variants	Substitution	Substitution/Indel	p.R257H
A141116A	1RT003092W	1RT003092WL1	CBFA2T3	NM_005187	-	Confirmed Somatic	Short Variants	Substitution	Substitution/Indel	p.R499W
A141116A	1RT003092W	1RT003092WL1	CCDC74B	NM_001258307	-	VUS	Short Variants	Substitution	Substitution/Indel
A141116A	1RT003092W	1RT003092WL1	CDH1	NM_004360	-	VUS	Short Variants	Short indel	Substitution/Indel	p.D254_Q255del
A141116A	1RT003092W	1RT003092WL1	CLDN8	NM_199328	-	Confirmed Somatic	Short Variants	Substitution	Substitution/Indel	p.V41M
A141116A	1RT003092W	1RT003092WL1	CNKSR2	NM_001168647	-	VUS	Short Variants	Substitution	Substitution/Indel	p.D396H
A141116A	1RT003092W	1RT003092WL1	DDX52	NM_007010	-	VUS	Copy Number change	Gene Amplification	Gene Amplification	-
A141116A	1RT003092W	1RT003092WL1	DGKD	NM_152879	-	VUS	Short Variants	Short indel	Substitution/Indel	p.A5del
A141116A	1RT003092W	1RT003092WL1	DLC1	NM_182643	-	Confirmed Somatic	Short Variants	Substitution	Substitution/Indel	p.R918W
A141116A	1RT003092W	1RT003092WL1	DMXL1	NM_001290321	-	VUS	Short Variants	Substitution	Substitution/Indel	p.Q1692R
A141116A	1RT003092W	1RT003092WL1	DUOX2	NM_014080	-	Confirmed Somatic	Short Variants	Substitution	Substitution/Indel	p.R1009Q
A141116A	1RT003092W	1RT003092WL1	FAM47A	NM_203408	-	Confirmed Somatic	Short Variants	Substitution	Substitution/Indel	p.R72C
A141116A	1RT003092W	1RT003092WL1	FAM84B	NM_174911	-	VUS	Copy Number change	Gene Amplification	Gene Amplification	-
A141116A	1RT003092W	1RT003092WL1	FBXL7	NM_001278317	-	Confirmed Somatic	Short Variants	Substitution	Substitution/Indel	p.A351T
A141116A	1RT003092W	1RT003092WL1	FGB	NM_001184741	-	VUS	Short Variants	Substitution	Substitution/Indel	p.K420N
A141116A	1RT003092W	1RT003092WL1	FGFR2	NM_000141	-	Potential Significance	Copy Number change	Gene Amplification	Gene Amplification	-
A141116A	1RT003092W	1RT003092WL1	FGFR2	NM_000141	-	Potential Significance	Rearrangement	Rearrangement	Fusion/Rearrangement	-
A141116A	1RT003092W	1RT003092WL1	FGFR2	NM_000141	-	VUS	Long Indel	longindel	Substitution/Indel	exon7_exon8del
A141116A	1RT003092W	1RT003092WL1	GALR1	NM_001480	-	Confirmed Somatic	Short Variants	Substitution	Substitution/Indel	p.P23H
A141116A	1RT003092W	1RT003092WL1	GDF7	NM_182828	-	VUS	Short Variants	Substitution	Substitution/Indel	p.R20H
A141116A	1RT003092W	1RT003092WL1	HDGFRP2	NM_001001520	-	VUS	Short Variants		Substitution/Indel
A141116A	1RT003092W	1RT003092WL1	HERC5	NM_016323	-	VUS	Short Variants	Substitution	Substitution/Indel	p.V1009A
A141116A	1RT003092W	1RT003092WL1	HNF1B	NM_001304286	-	VUS	Copy Number change	Gene Amplification	Gene Amplification	-
A141116A	1RT003092W	1RT003092WL1	KRT71	NM_033448	-	VUS	Short Variants	Substitution	Substitution/Indel	p.S470N
A141116A	1RT003092W	1RT003092WL1	LIG3	NM_002311	-	Confirmed Somatic	Short Variants	Substitution	Substitution/Indel	p.R332G
A141116A	1RT003092W	1RT003092WL1	LIG4	NM_001098268	-	VUS	Short Variants	Substitution	Substitution/Indel	p.R884K
A141116A	1RT003092W	1RT003092WL1	LIMK2	NM_001031801	-	VUS	Short Variants	Substitution	Substitution/Indel	p.P552S
A141116A	1RT003092W	1RT003092WL1	LOC100996842	NM_001322800	-	VUS	Short Variants	Substitution	Substitution/Indel	p.R72Q
A141116A	1RT003092W	1RT003092WL1	MYC	NM_002467	-	Potential Significance	Copy Number change	Gene Amplification	Gene Amplification	-
A141116A	1RT003092W	1RT003092WL1	MYH9	NM_002473	-	VUS	Short Variants	Substitution	Substitution/Indel
A141116A	1RT003092W	1RT003092WL1	OSBPL1A	NM_001242508	-	VUS	Short Variants	Short indel	Substitution/Indel
A141116A	1RT003092W	1RT003092WL1	PAK5	NM_020341	-	VUS	Short Variants	Substitution	Substitution/Indel	p.S557C
A141116A	1RT003092W	1RT003092WL1	PFKL	NM_001002021	-	VUS	Short Variants	Truncation	Truncation	p.V554Gfs*50
A141116A	1RT003092W	1RT003092WL1	POU5F1B	NM_001159542	-	VUS	Copy Number change	Gene Amplification	Gene Amplification	-
A141116A	1RT003092W	1RT003092WL1	PRDM13	NM_021620	-	VUS	Short Variants	Substitution	Substitution/Indel	p.S317R
A141116A	1RT003092W	1RT003092WL1	PTPRD	NM_002839	-	VUS	Short Variants	Truncation	Truncation	p.E1237*
A141116A	1RT003092W	1RT003092WL1	RHBDF1	NM_022450	-	VUS	Short Variants	Substitution	Substitution/Indel	p.R597W
A141116A	1RT003092W	1RT003092WL1	RYR1	NM_000540	-	VUS	Short Variants	Substitution	Substitution/Indel	p.E1381K
A141116A	1RT003092W	1RT003092WL1	SEZ6L2	NM_001114099	-	VUS	Short Variants	Substitution	Substitution/Indel	p.P755S
A141116A	1RT003092W	1RT003092WL1	SLC6A11	NM_014229	-	VUS	Short Variants	Substitution	Substitution/Indel
A141116A	1RT003092W	1RT003092WL1	SLC6A11	NM_014229	-	VUS	Short Variants	Substitution	Substitution/Indel
A141116A	1RT003092W	1RT003092WL1	SPHKAP	NM_001142644	-	VUS	Short Variants	Substitution	Substitution/Indel	p.E1009K
A141116A	1RT003092W	1RT003092WL1	SV2A	NM_001328674	-	Confirmed Somatic	Short Variants	Substitution	Substitution/Indel	p.R473C
A141116A	1RT003092W	1RT003092WL1	TAF1	NM_138923	-	Confirmed Somatic	Short Variants	Substitution	Substitution/Indel	p.R1169C
A141116A	1RT003092W	1RT003092WL1	TMPRSS11F	NM_207407	-	Confirmed Somatic	Short Variants	Substitution	Substitution/Indel	p.D365N
A141116A	1RT003092W	1RT003092WL1	TP53	NM_000546	-	Potential Significance	Short Variants	Truncation	Truncation	p.S149Pfs*21
A141116A	1RT003092W	1RT003092WL1	TRERF1	NM_001297573	-	VUS	Short Variants	Substitution	Substitution/Indel	p.R889Q
A141116A	1RT003092W	1RT003092WL1	UBQLNL	NM_145053	-	Confirmed Somatic	Short Variants	Substitution	Substitution/Indel	p.T118M
A141116A	1RT003092W	1RT003092WL1	WASF3	NM_001291965	-	VUS	Short Variants	Substitution	Substitution/Indel	p.D244N
A141116A	1RT003092W	1RT003092WL1	WDR11	NM_018117	-	VUS	Copy Number change	Gene Amplification	Gene Amplification	-
A141116A	1RT003092W	1RT003092WL1	XIRP2	NM_152381	-	VUS	Short Variants	Truncation	Truncation	p.R3131*
A141116A	1RT003092W	1RT003092WL1	ZBTB7B	NM_001252406	-	VUS	Short Variants	Substitution	Substitution/Indel	p.N151K
A141116A	1RT003092W	1RT003092WL1	ZMYM4	NM_005095	-	Confirmed Somatic	Short Variants	Substitution	Substitution/Indel	p.A1223C
A131772A	21T002540M	21T002540MM1	CDKN1B	NM_004064	-	VUS	Copy Number change	Gene Amplification	Gene Amplification	-
A131772A	21T002540M	21T002540MM1	ETV6	NM_001987	-	VUS	Copy Number change	Gene Amplification	Gene Amplification	-
A131772A	21T002540M	21T002540MM1	FGFR2	NM_000141	-	VUS	Long Indel	longindel	Substitution/Indel	p.I288_D304del
A131772A	21T002540M	21T002540MM1	FRS2	NM_001278356	-	Potential Significance	Copy Number change	Gene Amplification	Gene Amplification	-
A131772A	21T002540M	21T002540MM1	GLI3	NM_000168	-	Confirmed Somatic	Short Variants	Substitution	Substitution/Indel	p.P169L
A131772A	21T002540M	21T002540MM1	MDM2	NM_002392	-	Potential Significance	Copy Number change	Gene Amplification	Gene Amplification	-
A131772A	21T002540M	21T002540MM1	NRAS	NM_002524	-	Strong Significance	Short Variants	Substitution	Substitution/Indel	p.G12D
A131772A	21T002540M	21T002540MM1	NSD2	NM_001042424	-	VUS	Copy Number change	Gene Amplification	Gene Amplification	-
A131772A	21T002540M	21T002540MM1	NUP88	NM_002532	-	VUS	Short Variants	Substitution	Substitution/Indel
A131772A	21T002540M	21T002540MM1	PIK3C2G	NM_001288772	-	VUS	Copy Number change	Gene Amplification	Gene Amplification	-
A131772A	21T002540M	21T002540MM1	PTPRO	NM_030667	-	VUS	Copy Number change	Gene Amplification	Gene Amplification	-
A131772A	21T002540M	21T002540MM1	SLIT2	NM_004787	-	VUS	Copy Number change	Gene Amplification	Gene Amplification	-
A131772A	21T002540M	21T002540MM1	SRGAP1	NM_020762	-	Potential Significance	Copy Number change	Gene Amplification	Gene Amplification	-
A131772A	21T002540M	21T002540MM1	STAT3	NM_139276	-	Strong Significance	Short Variants	Substitution	Substitution/Indel	p.Y640F
118L8114	R18L8114R1	R18L8114R1M1	ACVR1B	NM_020328	-	VUS	Short Variants	Short indel	Substitution/Indel
118L8114	R18L8114R1	R18L8114R1M1	ACVR2A	NM_001616	-	VUS	Short Variants	Substitution	Substitution/Indel	p.A8T
118L8114	R18L8114R1	R18L8114R1M1	ALOX12B	NM_001139	-	VUS	Short Variants	Substitution	Substitution/Indel
118L8114	R18L8114R1	R18L8114R1M1	AMER1	NM_152424	-	VUS	Short Variants	Substitution	Substitution/Indel	p.R611T
118L8114	R18L8114R1	R18L8114R1M1	ARAP3	NM_022481	-	VUS	Short Variants	Substitution	Substitution/Indel	p.R982H
118L8114	R18L8114R1	R18L8114R1M1	ARHGAP4	NM_001666	-	VUS	Short Variants	Truncation	Truncation	P.H797Pfs*48
118L8114	R18L8114R1	R18L8114R1M1	ARHGEF17	NM_014786	-	VUS	Short Variants	Substitution	Substitution/Indel	p.T1312M
118L8114	R18L8114R1	R18L8114R1M1	ARID1A	NM_006015	-	Potential Significance	Short Variants	Truncation	Truncation	P.F2141Sfs*59
118L8114	R18L8114R1	R18L8114R1M1	ASXL1	NM_015338	-	Strong Significance	Short Variants	Truncation	Truncation	p.R693*
118L8114	R18L8114R1	R18L8114R1M1	AXIN2	NM_004655	-	Potential Significance	Short Variants	Truncation	Truncation	P.E32Gfs*109
118L8114	R18L8114R1	R18L8114R1M1	AXL	NM_001699	-	Confirmed Somatic	Short Variants	Substitution	Substitution/Indel	p.G598C
118L8114	R18L8114R1	R18L8114R1M1	AXL	NM_001699	-	VUS	Short Variants	Substitution	Substitution/Indel	p.E66K
118L8114	R18L8114R1	R18L8114R1M1	BCL7A	NM_001024808	-	VUS	Short Variants	Substitution	Substitution/Indel	p.V38I
118L8114	R18L8114R1	R18L8114R1M1	BCOR	NM_017745	-	VUS	Short Variants	Short indel	Substitution/Indel
118L8114	R18L8114R1	R18L8114R1M1	BLM	NM_000057	-	Confirmed Somatic	Short Variants	Substitution	Substitution/Indel	p.A675V
118L8114	R18L8114R1	R18L8114R1M1	BRCA1	NM_007294	-	Potential Significance	Short Variants	Truncation	Truncation	P.K654Sfs*47
118L8114	R18L8114R1	R18L8114R1M1	BRCA2	NM_000059	-	Potential Significance	Short Variants	Truncation	Truncation	P.T3033Lfs*29
118L8114	R18L8114R1	R18L8114R1M1	BTK	NM_000061	-	VUS	Short Variants	Substitution	Substitution/Indel
118L8114	R18L8114R1	R18L8114R1M1	CALR	NM_004343	-	Confirmed Somatic	Short Variants	Substitution	Substitution/Indel	p.D199V
118L8114	R18L8114R1	R18L8114R1M1	CD1A	NM_001763	-	VUS	Short Variants	Substitution	Substitution/Indel	p.L221R
118L8114	R18L8114R1	R18L8114R1M1	CDH1	NM_004360	-	Potential Significance	Short Variants	Short indel	Substitution/Indel
118L8114	R18L8114R1	R18L8114R1M1	CDH1	NM_004360	-	Potential Significance	Short Variants	Substitution	Substitution/Indel	p.E757K
118L8114	R18L8114R1	R18L8114R1M1	CIC	NM_015125	-	VUS	Short Variants	Substitution	Substitution/Indel	p.E1433K
118L8114	R18L8114R1	R18L8114R1M1	COL1A1	NM_000088	-	VUS	Short Variants	Substitution	Substitution/Indel
118L8114	R18L8114R1	R18L8114R1M1	CSF3R	NM_156039	-	VUS	Short Variants	Splice site	Substitution/Indel
118L8114	R18L8114R1	R18L8114R1M1	CSNK1A1	NM_001025105	-	Potential Significance	Short Variants	Truncation	Truncation	P.D30Tfs*16
118L8114	R18L8114R1	R18L8114R1M1	CTLA4	NM_005214	-	VUS	Short Variants	Truncation	Truncation	P.Y177Ifs*10
118L8114	R18L8114R1	R18L8114R1M1	DAXX	NM_001350	-	VUS	Short Variants	Substitution	Substitution/Indel	p.A32T
118L8114	R18L8114R1	R18L8114R1M1	DDR1	NM_001297652	-	VUS	Short Variants	Substitution	Substitution/Indel	p.V529I
118L8114	R18L8114R1	R18L8114R1M1	DNMT3A	NM_022552	-	VUS	Short Variants	Substitution	Substitution/Indel	p.V895M
118L8114	R18L8114R1	R18L8114R1M1	DNMT3B	NM_006892	-	Confirmed Somatic	Short Variants	Substitution	Substitution/Indel	p.V602I
118L8114	R18L8114R1	R18L8114R1M1	DNMT3B	NM_006892	-	VUS	Short Variants	Substitution	Substitution/Indel	p.R259W
118L8114	R18L8114R1	R18L8114R1M1	DOT1L	NM_032482	-	Confirmed Somatic	Short Variants	Substitution	Substitution/Indel	p.R590C
118L8114	R18L8114R1	R18L8114R1M1	ECT2	NM_018098	-	Confirmed Somatic	Short Variants	Substitution	Substitution/Indel	p.R219Q
118L8114	R18L8114R1	R18L8114R1M1	EP300	NM_001429	-	Confirmed Somatic	Short Variants	Substitution	Substitution/Indel	p.A627V
118L8114	R18L8114R1	R18L8114R1M1	EPHA5	NM_004439	-	VUS	Short Variants	Substitution	Substitution/Indel	p.L64M
118L8114	R18L8114R1	R18L8114R1M1	ERBB4	NM_005235	-	Confirmed Somatic	Short Variants	Substitution	Substitution/Indel	p.V391I
118L8114	R18L8114R1	R18L8114R1M1	EWSR1	NM_005243	-	VUS	Short Variants	Truncation	Truncation	P.P622Lfs*4
118L8114	R18L8114R1	R18L8114R1M1	FAT1	NM_005245	-	VUS	Short Variants	Short indel	Substitution/Indel
118L8114	R18L8114R1	R18L8114R1M1	FAT3	NM_001008781	-	VUS	Short Variants	Substitution	Substitution/Indel	p.N3001D
118L8114	R18L8114R1	R18L8114R1M1	FAT4	NM_024582	-	VUS	Short Variants	Substitution	Substitution/Indel	p.L4229S
118L8114	R18L8114R1	R18L8114R1M1	FAT4	NM_024582	-	VUS	Short Variants	Substitution	Substitution/Indel	p.A4315V
118L8114	R18L8114R1	R18L8114R1M1	FBXW7	NM_033632	-	Confirmed Somatic	Short Variants	Substitution	Substitution/Indel	p.R674Q
118L8114	R18L8114R1	R18L8114R1M1	FGF12	NM_021032	-	VUS	Short Variants	Substitution	Substitution/Indel	p.R11Q
118L8114	R18L8114R1	R18L8114R1M1	FGF23	NM_020638	-	VUS	Short Variants	Substitution	Substitution/Indel	p.V126I
118L8114	R18L8114R1	R18L8114R1M1	FGFR1	NM_023110	-	Confirmed Somatic	Short Variants	Substitution	Substitution/Indel	p.R448W
118L8114	R18L8114R1	R18L8114R1M1	FGFR2	NM_001144915	-	VUS	Short Variants	Short indel	Substitution/Indel	P.K682del
118L8114	R18L8114R1	R18L8114R1M1	FLT1	NM_002019	-	VUS	Short Variants	Short indel	Substitution/Indel
118L8114	R18L8114R1	R18L8114R1M1	FLT3	NM_004119	-	VUS	Short Variants	Substitution	Substitution/Indel
118L8114	R18L8114R1	R18L8114R1M1	FLT4	NM_182925	-	VUS	Short Variants	Substitution	Substitution/Indel	p.T681M
118L8114	R18L8114R1	R18L8114R1M1	FOXL2	NM_023067	-	VUS	Short Variants	Substitution	Substitution/Indel	p.V24A
118L8114	R18L8114R1	R18L8114R1M1	GATA6	NM_005257	-	VUS	Short Variants	Truncation	Truncation	P.P308Afs*145
118L8114	R18L8114R1	R18L8114R1M1	GLI1	NM_005269	-	Potential Significance	Short Variants	Truncation	Truncation	P.G274Afs*6
118L8114	R18L8114R1	R18L8114R1M1	GLI2	NM_005270	-	VUS	Short Variants	Substitution	Substitution/Indel	p.R890W
118L8114	R18L8114R1	R18L8114R1M1	GLI3	NM_000168	-	Confirmed Somatic	Short Variants	Substitution	Substitution/Indel	p.R625W
118L8114	R18L8114R1	R18L8114R1M1	GNAQ	NM_002072	-	VUS	Short Variants	Truncation	Truncation	P.D301Cfs*20
118L8114	R18L8114R1	R18L8114R1M1	GRIN2A	NM_000833	-	Confirmed Somatic	Short Variants	Substitution	Substitution/Indel	p.S1410L
118L8114	R18L8114R1	R18L8114R1M1	HGF	NM_000601	-	VUS	Short Variants	Substitution	Substitution/Indel	p.Y513Y
118L8114	R18L8114R1	R18L8114R1M1	HSD3B1	NM_000862	-	Confirmed Somatic	Short Variants	Substitution	Substitution/Indel	p.R279C
118L8114	R18L8114R1	R18L8114R1M1	KDM5A	NM_001042603	-	Confirmed Somatic	Short Variants	Substitution	Substitution/Indel	p.R396W
118L8114	R18L8114R1	R18L8114R1M1	KDM5A	NM_001042603	-	VUS	Short Variants	Substitution	Substitution/Indel
118L8114	R18L8114R1	R18L8114R1M1	KDM5A	NM_001042603	-	VUS	Short Variants	Truncation	Truncation	p.R764*
118L8114	R18L8114R1	R18L8114R1M1	KLHL6	NM_130446	-	Confirmed Somatic	Short Variants	Substitution	Substitution/Indel	p.G427R
118L8114	R18L8114R1	R18L8114R1M1	KMT2C	NM_170606	-	Confirmed Somatic	Short Variants	Substitution	Substitution/Indel	p.R3960Q
118L8114	R18L8114R1	R18L8114R1M1	KMT2C	NM_170606	-	Confirmed Somatic	Short Variants	Substitution	Substitution/Indel	p.P2525S
118L8114	R18L8114R1	R18L8114R1M1	KMT2C	NM_170606	-	Potential Significance	Short Variants	Truncation	Truncation	P.A3930Pfs*4
118L8114	R18L8114R1	R18L8114R1M1	KMT2C	NM_170606	-	VUS	Short Variants	Short indel	Substitution/Indel
118L8114	R18L8114R1	R18L8114R1M1	KMT2D	NM_003482	-	Confirmed Somatic	Short Variants	Substitution	Substitution/Indel	p.P768L
118L8114	R18L8114R1	R18L8114R1M1	KMT2D	NM_003482	-	Potential Significance	Short Variants	Truncation	Truncation	P.G3698Afs*51
118L8114	R18L8114R1	R18L8114R1M1	KMT2D	NM_003482	-	VUS	Short Variants	Substitution	Substitution/Indel	p.Q3360R
118L8114	R18L8114R1	R18L8114R1M1	LRP1	NM_002332	-	Potential Significance	Short Variants	Truncation	Truncation	P.N939Qfs*18
118L8114	R18L8114R1	R18L8114R1M1	LRP2	NM_004525	-	VUS	Short Variants	Truncation	Truncation	P.C4381Mfs*12
118L8114	R18L8114R1	R18L8114R1M1	MAF	NM_005360	-	VUS	Short Variants	Substitution	Substitution/Indel	p.V267M
118L8114	R18L8114R1	R18L8114R1M1	MAF	NM_005360	-	VUS	Short Variants	Substitution	Substitution/Indel	p.A135V
118L8114	R18L8114R1	R18L8114R1M1	MAP3K1	NM_005921	-	Confirmed Somatic	Short Variants	Substitution	Substitution/Indel	p.R853C
118L8114	R18L8114R1	R18L8114R1M1	MCF2L	NM_024979	-	VUS	Short Variants	Substitution	Substitution/Indel
118L8114	R18L8114R1	R18L8114R1M1	MECOM	NM_001105077	-	Confirmed Somatic	Short Variants	Substitution	Substitution/Indel	p.R797C
118L8114	R18L8114R1	R18L8114R1M1	MED12	NM_005120	-	VUS	Short Variants	Substitution	Substitution/Indel	p.H835Y
118L8114	R18L8114R1	R18L8114R1M1	MS4A1	NM_021950	-	Confirmed Somatic	Short Variants	Substitution	Substitution/Indel	p.P87H
118L8114	R18L8114R1	R18L8114R1M1	MSH2	NM_000251	-	VUS	Short Variants	Splice site	Substitution/Indel
118L8114	R18L8114R1	R18L8114R1M1	NOTCH1	NM_017617	-	Confirmed Somatic	Short Variants	Substitution	Substitution/Indel	p.C1094R
118L8114	R18L8114R1	R18L8114R1M1	NOTCH3	NM_000435	-	VUS	Short Variants	Substitution	Substitution/Indel	p.G791D
118L8114	R18L8114R1	R18L8114R1M1	NSD2	NM_133335	-	Confirmed Somatic	Short Variants	Substitution	Substitution/Indel	p.A270T
118L8114	R18L8114R1	R18L8114R1M1	NTRK3	NM_002530	-	VUS	Short Variants	Substitution	Substitution/Indel
118L8114	R18L8114R1	R18L8114R1M1	NUTM1	NM_001284292	-	VUS	Short Variants	Substitution	Substitution/Indel	p.A548T
118L8114	R18L8114R1	R18L8114R1M1	OBSCN	NM_001098623	-	Potential Significance	Short Variants	Truncation	Truncation	p.Q6360*
118L8114	R18L8114R1	R18L8114R1M1	OBSCN	NM_001271223	-	VUS	Short Variants	Substitution	Substitution/Indel	p.E2657K
118L8114	R18L8114R1	R18L8114R1M1	OBSCN	NM_052843	-	VUS	Short Variants	Substitution	Substitution/Indel	p.A290T
118L8114	R18L8114R1	R18L8114R1M1	OBSCN	NM_052843	-	VUS	Short Variants	Substitution	Substitution/Indel	p.V810M
118L8114	R18L8114R1	R18L8114R1M1	OBSCN	NM_052843	-	VUS	Short Variants	Substitution	Substitution/Indel	p.R2787C
118L8114	R18L8114R1	R18L8114R1M1	PAK1	NM_002576	-	VUS	Short Variants	Substitution	Substitution/Indel	p.A150T
118L8114	R18L8114R1	R18L8114R1M1	PALB2	NM_024675	-	Potential Significance	Short Variants	Truncation	Truncation	P.G93Efs*7
118L8114	R18L8114R1	R18L8114R1M1	PBX1	NM_002585	-	VUS	Short Variants	Short indel	Substitution/Indel
118L8114	R18L8114R1	R18L8114R1M1	PDGFRA	NM_006206	-	Confirmed Somatic	Short Variants	Substitution	Substitution/Indel	p.C23R
118L8114	R18L8114R1	R18L8114R1M1	PIK3C2B	NM_002646	-	Confirmed Somatic	Short Variants	Substitution	Substitution/Indel	p.R206Q
118L8114	R18L8114R1	R18L8114R1M1	PIK3CA	NM_006218	-	Confirmed Somatic	Short Variants	Substitution	Substitution/Indel	p.Q530R
118L8114	R18L8114R1	R18L8114R1M1	PIK3CB	NM_006219	-	VUS	Short Variants	Substitution	Substitution/Indel	p.A593V
118L8114	R18L8114R1	R18L8114R1M1	PIK3R1	NM_181523	-	VUS	Short Variants	Substitution	Substitution/Indel	p.Q241R
118L8114	R18L8114R1	R18L8114R1M1	PKN1	NM_002741	-	Potential Significance	Short Variants	Truncation	Truncation	p.Q111*
118L8114	R18L8114R1	R18L8114R1M1	PML	NM_033238	-	VUS	Short Variants	Substitution	Substitution/Indel
118L8114	R18L8114R1	R18L8114R1M1	PML	NM_033238	-	VUS	Short Variants	Substitution	Substitution/Indel	p.A256V
118L8114	R18L8114R1	R18L8114R1M1	PML	NM_033238	-	VUS	Short Variants	Substitution	Substitution/Indel	p.V371M
118L8114	R18L8114R1	R18L8114R1M1	POLD1	NM_002691	-	Confirmed Somatic	Short Variants	Substitution	Substitution/Indel	p.R682W
118L8114	R18L8114R1	R18L8114R1M1	PRKCI	NM_002740	-	VUS	Short Variants	Substitution	Substitution/Indel	p.R130C
118L8114	R18L8114R1	R18L8114R1M1	PTEN	NM_001304717	-	VUS	Short Variants	Short indel	Substitution/Indel	P.S164del
118L8114	R18L8114R1	R18L8114R1M1	PTK2	NM_001199649	-	VUS	Short Variants	Splice site	Substitution/Indel
118L8114	R18L8114R1	R18L8114R1M1	RAD51D	NM_002878	-	VUS	Short Variants	Substitution	Substitution/Indel	p.R55Q
118L8114	R18L8114R1	R18L8114R1M1	RANBP2	NM_006267	-	VUS	Short Variants	Substitution	Substitution/Indel	p.V2787A
118L8114	R18L8114R1	R18L8114R1M1	RBM10	NM_005676	-	Confirmed Somatic	Short Variants	Substitution	Substitution/Indel	p.V176I
118L8114	R18L8114R1	R18L8114R1M1	RBM10	NM_005676	-	VUS	Short Variants	Substitution	Substitution/Indel	p.R895W
118L8114	R18L8114R1	R18L8114R1M1	RNF43	NM_017763	-	Potential Significance	Short Variants	Truncation	Truncation	P.R225Afs*194
118L8114	R18L8114R1	R18L8114R1M1	RNF43	NM_017763	-	Strong Significance	Short Variants	Truncation	Truncation	p.R117Tfs*41
118L8114	R18L8114R1	R18L8114R1M1	ROCK1	NM_005406	-	VUS	Short Variants	Substitution	Substitution/Indel	p.L790S
118L8114	R18L8114R1	R18L8114R1M1	RUNX1	NM_001001890	-	Confirmed Somatic	Short Variants	Substitution	Substitution/Indel	p.R307C
118L8114	R18L8114R1	R18L8114R1M1	SETD2	NM_014159	-	VUS	Short Variants	Substitution	Substitution/Indel	p.V2254I
118L8114	R18L8114R1	R18L8114R1M1	SLC6A2	NM_001043	-	Potential Significance	Short Variants	Truncation	Truncation	P.S318Pfs*9
118L8114	R18L8114R1	R18L8114R1M1	SMAD2	NM_005901	-	Confirmed Somatic	Short Variants	Substitution	Substitution/Indel	p.R133C
118L8114	R18L8114R1	R18L8114R1M1	SMAD3	NM_005902	-	Confirmed Somatic	Short Variants	Substitution	Substitution/Indel	p.A168T
118L8114	R18L8114R1	R18L8114R1M1	SMARCA4	NM_001128844	-	Confirmed Somatic	Short Variants	Substitution	Substitution/Indel	p.V318I
118L8114	R18L8114R1	R18L8114R1M1	SMARCA4	NM_001128844	-	Confirmed Somatic	Short Variants	Substitution	Substitution/Indel	p.T1264M
118L8114	R18L8114R1	R18L8114R1M1	SND1	NM_014390	-	Confirmed Somatic	Short Variants	Substitution	Substitution/Indel	p.R715C
118L8114	R18L8114R1	R18L8114R1M1	SPEN	NM_015001	-	Confirmed Somatic	Short Variants	Substitution	Substitution/Indel	p.R308Q
118L8114	R18L8114R1	R18L8114R1M1	SPEN	NM_015001	-	Confirmed Somatic	Short Variants	Substitution	Substitution/Indel	p.R3336W
118L8114	R18L8114R1	R18L8114R1M1	SPTA1	NM_003126	-	Confirmed Somatic	Short Variants	Substitution	Substitution/Indel	p.R1493Q
118L8114	R18L8114R1	R18L8114R1M1	STAT4	NM_001243835	-	VUS	Short Variants	Substitution	Substitution/Indel	p.A149G
118L8114	R18L8114R1	R18L8114R1M1	SYK	NM_001135052	-	VUS	Short Variants	Substitution	Substitution/Indel
118L8114	R18L8114R1	R18L8114R1M1	TBX3	NM_016569	-	VUS	Short Variants	Truncation	Truncation	P.L670Wfs*219
118L8114	R18L8114R1	R18L8114R1M1	TCF3	NM_003200	-	VUS	Short Variants	Substitution	Substitution/Indel	p.S350L
118L8114	R18L8114R1	R18L8114R1M1	TCF7L2	NM_030756	-	Potential Significance	Short Variants	Truncation	Truncation	P.L177Sfs*25
118L8114	R18L8114R1	R18L8114R1M1	TCF7L2	NM_030756	-	Potential Significance	Short Variants	Truncation	Truncation	P.K462Sfs*23
118L8114	R18L8114R1	R18L8114R1M1	TCF7L2	NM_030756	-	Potential Significance	Short Variants	Truncation	Truncation	p.S486Lfs*9
118L8114	R18L8114R1	R18L8114R1M1	TEK	NM_000459	-	VUS	Short Variants	Substitution	Substitution/Indel	p.R413Q
118L8114	R18L8114R1	R18L8114R1M1	TET3	NM_001287491	-	Confirmed Somatic	Short Variants	Substitution	Substitution/Indel	p.A263V
118L8114	R18L8114R1	R18L8114R1M1	TET3	NM_001287491	-	Potential Significance	Short Variants	Truncation	Truncation	P.T1749Hfs*5
118L8114	R18L8114R1	R18L8114R1M1	TFE3	NM_006521	-	VUS	Short Variants	Truncation	Truncation	P.G482Dfs*44
118L8114	R18L8114R1	R18L8114R1M1	TIE1	NM_005424	-	VUS	Short Variants	Substitution	Substitution/Indel	p.R369Q
118L8114	R18L8114R1	R18L8114R1M1	TIE1	NM_005424	-	VUS	Short Variants	Truncation	Truncation	P.P248Lfs*117
118L8114	R18L8114R1	R18L8114R1M1	TIE1	NM_005424	-	VUS	Short Variants	Truncation	Truncation	P.R648Dfs*15
118L8114	R18L8114R1	R18L8114R1M1	TNFAIP3	NM_006290	-	VUS	Short Variants	Substitution	Substitution/Indel
118L8114	R18L8114R1	R18L8114R1M1	TNFSF11	NM_003701	-	VUS	Short Variants	Substitution	Substitution/Indel	p.Y11H
118L8114	R18L8114R1	R18L8114R1M1	TNK2	NM_005781	-	VUS	Short Variants	Substitution	Substitution/Indel	p.D281G
118L8114	R18L8114R1	R18L8114R1M1	TNK2	NM_005781	-	VUS	Short Variants	Substitution	Substitution/Indel
118L8114	R18L8114R1	R18L8114R1M1	TOP2A	NM_001067	-	VUS	Short Variants	Substitution	Substitution/Indel	p.V1006I
118L8114	R18L8114R1	R18L8114R1M1	TOP2A	NM_001067	-	VUS	Short Variants	Substitution	Substitution/Indel	p.G124C
118L8114	R18L8114R1	R18L8114R1M1	U2AF1	NM_006758	-	VUS	Short Variants	Substitution	Substitution/Indel	p.R189C
118L8114	R18L8114R1	R18L8114R1M1	USP6	NM_001304284	-	VUS	Short Variants	Short indel	Substitution/Indel
118L8114	R18L8114R1	R18L8114R1M1	WRN	NM_000553	-	VUS	Short Variants	Short indel	Substitution/Indel
118L8114	R18L8114R1	R18L8114R1M1	XPO1	NM_003400	-	VUS	Short Variants	Short indel	Substitution/Indel
119A2796	R19A2796R1	R19A2796R1L1	AKT3	NM_181690	-	VUS	Short Variants	Substitution	Substitution/Indel	p.L277V
119A2796	R19A2796R1	R19A2796R1L1	ARID1A	NM_006015	-	Potential Significance	Short Variants	Truncation	Truncation	p.S11Afs*91
119A2796	R19A2796R1	R19A2796R1L1	FGFR2	NM_000141	-	Potential Significance	Copy Number change	Gene Amplification	Gene Amplification	-
119A2796	R19A2796R1	R19A2796R1L1	FGFR2	NM_000141	-	Potential Significance	Rearrangement	Rearrangement	Fusion/Rearrangement	-
119A2796	R19A2796R1	R19A2796R1L1	FGFR2	NM_000141	-	VUS	Long Indel	longindel	Substitution/Indel	exon6_exon17del
119A2796	R19A2796R1	R19A2796R1L1	GATA6	GATA6(NM_005257);intergenic(NULL)	-	VUS	Rearrangement	Rearrangement	Fusion/Rearrangement	-
119A2796	R19A2796R1	R19A2796R1L1	GATA6	NM_005257	-	Potential Significance	Copy Number change	Gene Amplification	Gene Amplification	-
119A2796	R19A2796R1	R19A2796R1L1	GNAS	NM_016592	-	Confirmed Somatic	Short Variants	Substitution	Substitution/Indel	p.R11C
119A2796	R19A2796R1	R19A2796R1L1	GRIN2A	NM_000833	-	VUS	Short Variants	Substitution	Substitution/Indel	p.V1453M
119A2796	R19A2796R1	R19A2796R1L1	GSK3B	NM_002093	-	VUS	Short Variants	Substitution	Substitution/Indel
119A2796	R19A2796R1	R19A2796R1L1	JAK3	NM_000215	-	VUS	Short Variants	Substitution	Substitution/Indel	p.S504Y
119A2796	R19A2796R1	R19A2796R1L1	KEL	NM_000420	-	VUS	Short Variants	Substitution	Substitution/Indel	p.S272T
119A2796	R19A2796R1	R19A2796R1L1	PRKCI	NM_002740	-	Potential Significance	Copy Number change	Gene Amplification	Gene Amplification	-
119A2796	R19A2796R1	R19A2796R1L1	RNF43	NM_017763	-	Potential Significance	Short Variants	Truncation	Truncation	p.N98Kfs*27
119A2796	R19A2796R1	R19A2796R1L1	ROS1	NM_002944	-	Confirmed Somatic	Short Variants	Substitution	Substitution/Indel	p.P1315L
119A2796	R19A2796R1	R19A2796R1L1	SPTA1	NM_003126	-	VUS	Short Variants	Substitution	Substitution/Indel
119A2796	R19A2796R1	R19A2796R1L1	TEK	NM_000459	-	Confirmed Somatic	Short Variants	Substitution	Substitution/Indel	p.R522C
119A2796	R19A2796R1	R19A2796R1L1	TP53	NM_000546	-	Strong Significance	Short Variants	Substitution	Substitution/Indel	p.Y205C
119B4295	R19B4295R1	R19B4295R1H1	ARID1A	NM_006015	-	Strong Significance	Short Variants	Truncation	Truncation	p.R1722*
119B4295	R19B4295R1	R19B4295R1H1	BAP1	NM_004656	-	Confirmed Somatic	Short Variants	Substitution	Substitution/Indel	p.P175R
119B4295	R19B4295R1	R19B4295R1H1	CDKN2A	NM_000077	-	Potential Significance	Copy Number change	Gene Deletion	Gene Homozygous Deletion	-
119B4295	R19B4295R1	R19B4295R1H1	CDKN2B	NM_004936	-	Potential Significance	Copy Number change	Gene Deletion	Gene Homozygous Deletion	-
119B4295	R19B4295R1	R19B4295R1H1	FGFR2	NM_000141	-	VUS	Short Variants	Short indel	Substitution/Indel	P.H167_N173del
119B4295	R19B4295R1	R19B4295R1H1	KMT2D	NM_003482	-	Confirmed Somatic	Short Variants	Substitution	Substitution/Indel	p.C5117Y
119B4295	R19B4295R1	R19B4295R1H1	MTAP	NM_002451	-	Potential Significance	Copy Number change	Gene Deletion	Gene Homozygous Deletion	-
119B4295	R19B4295R1	R19B4295R1H1	MUC16	NM_024690	-	VUS	Short Variants	Short indel	Substitution/Indel
119B4295	R19B4295R1	R19B4295R1H1	TET1	NM_030625	-	VUS	Long Indel	Truncation	Substitution/Indel	-
A100122A	100122ASM1	100122ASM1B1	FGFR2	NM_000141	-	VUS	Short Variants	Short indel	Substitution/Indel
A121516A	11T008252M	11T008252MB1	FGFR2	NM_000141	-	VUS	Short Variants	Short indel	Substitution/Indel
A129516A	11T012924F	11T012924FB1	FGFR2	NM_000141	-	VUS	Short Variants	Short indel	Substitution/Indel
P01	P01	P01	CDKN2A	-	-	VUS	Copy Number change	Gene Homozygous Deletion	Gene Homozygous Deletion
P05	P05	P05	AKT1	-	-	VUS	Copy Number change	Gene Amplification	Gene Amplification
P06	P06	P06	SMARCA4	-	-	Potential Significance	Copy Number change	Gene Amplification	Gene Amplification
P06	P06	P06	BRCA1	-	-	Strong Significance	Copy Number change	Gene Homozygous Deletion	Gene Homozygous Deletion
P07	P07	P07	ERBB2	-	-	Confirmed Somatic	Copy Number change	Gene Amplification	Gene Amplification
P10	P10	P10	PDGFRA	-	-	Potential Significance	Copy Number change	Gene Amplification	Gene Amplification
P10	P10	P10	KIT	-	-	Potential Significance	Copy Number change	Gene Amplification	Gene Amplification
P10	P10	P10	EGFR	-	-	VUS	Copy Number change	Gene Amplification	Gene Amplification
P10	P10	P10	CDKN2B	-	-	Confirmed Somatic	Copy Number change	Gene Homozygous Deletion	Gene Homozygous Deletion
P10	P10	P10	CDKN2A	-	-	VUS	Copy Number change	Gene Homozygous Deletion	Gene Homozygous Deletion
P12	P12	P12	TERC	-	-	VUS	Copy Number change	Gene Amplification	Gene Amplification
P12	P12	P12	SOX2	-	-	Potential Significance	Copy Number change	Gene Amplification	Gene Amplification
P12	P12	P12	MYC	-	-	Strong Significance	Copy Number change	Gene Amplification	Gene Amplification
P12	P12	P12	EPHA3	-	-	Confirmed Somatic	Copy Number change	Gene Homozygous Deletion	Gene Homozygous Deletion
P12	P12	P12	PIK3R1	-	-	Potential Significance	Copy Number change	Gene Homozygous Deletion	Gene Homozygous Deletion
P12	P12	P12	APC	-	-	Potential Significance	Copy Number change	Gene Homozygous Deletion	Gene Homozygous Deletion
P12	P12	P12	JAK2	-	-	VUS	Copy Number change	Gene Homozygous Deletion	Gene Homozygous Deletion
P12	P12	P12	CD274	-	-	Confirmed Somatic	Copy Number change	Gene Homozygous Deletion	Gene Homozygous Deletion
P12	P12	P12	CHEK1	-	-	VUS	Copy Number change	Gene Homozygous Deletion	Gene Homozygous Deletion
P12	P12	P12	NFKBIA	-	-	VUS	Copy Number change	Gene Homozygous Deletion	Gene Homozygous Deletion
P12	P12	P12	FANCA	-	-	Potential Significance	Copy Number change	Gene Homozygous Deletion	Gene Homozygous Deletion
P12	P12	P12	FLCN	-	-	Strong Significance	Copy Number change	Gene Homozygous Deletion	Gene Homozygous Deletion
P12	P12	P12	FANCD2	-	-	Confirmed Somatic	Copy Number change	Gene Homozygous Deletion	Gene Homozygous Deletion
P12	P12	P12	MLH1	-	-	Potential Significance	Copy Number change	Gene Homozygous Deletion	Gene Homozygous Deletion
P12	P12	P12	BAP1	-	-	Potential Significance	Copy Number change	Gene Homozygous Deletion	Gene Homozygous Deletion
P12	P12	P12	RAD50	-	-	VUS	Copy Number change	Gene Homozygous Deletion	Gene Homozygous Deletion
P12	P12	P12	PDCD1LG2	-	-	Confirmed Somatic	Copy Number change	Gene Homozygous Deletion	Gene Homozygous Deletion
P12	P12	P12	FANCF	-	-	VUS	Copy Number change	Gene Homozygous Deletion	Gene Homozygous Deletion
P12	P12	P12	BRCA2	-	-	VUS	Copy Number change	Gene Homozygous Deletion	Gene Homozygous Deletion
P12	P12	P12	RB1	-	-	Potential Significance	Copy Number change	Gene Homozygous Deletion	Gene Homozygous Deletion
P12	P12	P12	FANCM	-	-	Strong Significance	Copy Number change	Gene Homozygous Deletion	Gene Homozygous Deletion
P12	P12	P12	CDH1	-	-	Confirmed Somatic	Copy Number change	Gene Homozygous Deletion	Gene Homozygous Deletion
P12	P12	P12	TP53	-	-	Potential Significance	Copy Number change	Gene Homozygous Deletion	Gene Homozygous Deletion
P13	P13	P13	MDM4	-	-	Potential Significance	Copy Number change	Gene Amplification	Gene Amplification
P13	P13	P13	FGFR3	-	-	VUS	Copy Number change	Gene Amplification	Gene Amplification
P13	P13	P13	PDGFRA	-	-	Confirmed Somatic	Copy Number change	Gene Amplification	Gene Amplification
P13	P13	P13	KDR	-	-	VUS	Copy Number change	Gene Amplification	Gene Amplification
P13	P13	P13	LYN	-	-	VUS	Copy Number change	Gene Amplification	Gene Amplification
P13	P13	P13	KIT	-	-	Potential Significance	Copy Number change	Gene Amplification	Gene Amplification
P13	P13	P13	MET	-	-	Strong Significance	Copy Number change	Gene Amplification	Gene Amplification
P13	P13	P13	CD274	-	-	Confirmed Somatic	Copy Number change	Gene Amplification	Gene Amplification
P13	P13	P13	PDCD1LG2	-	-	Potential Significance	Copy Number change	Gene Amplification	Gene Amplification
P13	P13	P13	KRAS	-	-	Potential Significance	Copy Number change	Gene Amplification	Gene Amplification
P14	P14	P14	TERC	-	-	VUS	Copy Number change	Gene Amplification	Gene Amplification
P14	P14	P14	CCND1	-	-	Confirmed Somatic	Copy Number change	Gene Amplification	Gene Amplification
P14	P14	P14	CCND1	-	-	VUS	Copy Number change	Gene Amplification	Gene Amplification
P14	P14	P14	CCND1	-	-	VUS	Copy Number change	Gene Amplification	Gene Amplification
P14	P14	P14	FGF19	-	-	Potential Significance	Copy Number change	Gene Amplification	Gene Amplification
P14	P14	P14	FGF4	-	-	Strong Significance	Copy Number change	Gene Amplification	Gene Amplification
P14	P14	P14	FGF3	-	-	Confirmed Somatic	Copy Number change	Gene Amplification	Gene Amplification
P15	P15	P15	XPO1	-	-	Potential Significance	Copy Number change	Gene Amplification	Gene Amplification
P15	P15	P15	TERC	-	-	Potential Significance	Copy Number change	Gene Amplification	Gene Amplification
P15	P15	P15	PIK3CA	-	-	VUS	Copy Number change	Gene Amplification	Gene Amplification
P15	P15	P15	SOX2	-	-	Confirmed Somatic	Copy Number change	Gene Amplification	Gene Amplification
P15	P15	P15	FGFR1	-	-	VUS	Copy Number change	Gene Amplification	Gene Amplification
P15	P15	P15	MLH1	-	-	VUS	Copy Number change	Gene Homozygous Deletion	Gene Homozygous Deletion
P15	P15	P15	FBXW7	-	-	Potential Significance	Copy Number change	Gene Homozygous Deletion	Gene Homozygous Deletion
P15	P15	P15	JAK2	-	-	Strong Significance	Copy Number change	Gene Homozygous Deletion	Gene Homozygous Deletion
P15	P15	P15	CDKN2B	-	-	Confirmed Somatic	Copy Number change	Gene Homozygous Deletion	Gene Homozygous Deletion
P15	P15	P15	FANCM	-	-	Potential Significance	Copy Number change	Gene Homozygous Deletion	Gene Homozygous Deletion
P15	P15	P15	FANCD2	-	-	Potential Significance	Copy Number change	Gene Homozygous Deletion	Gene Homozygous Deletion
P15	P15	P15	APC	-	-	VUS	Copy Number change	Gene Homozygous Deletion	Gene Homozygous Deletion
P15	P15	P15	RAD50	-	-	Confirmed Somatic	Copy Number change	Gene Homozygous Deletion	Gene Homozygous Deletion
P15	P15	P15	CD274	-	-	VUS	Copy Number change	Gene Homozygous Deletion	Gene Homozygous Deletion
P15	P15	P15	CDKN2A	-	-	VUS	Copy Number change	Gene Homozygous Deletion	Gene Homozygous Deletion
P15	P15	P15	FANCG	-	-	Potential Significance	Copy Number change	Gene Homozygous Deletion	Gene Homozygous Deletion
P15	P15	P15	MRE11A	-	-	Strong Significance	Copy Number change	Gene Homozygous Deletion	Gene Homozygous Deletion
